# Supplementary material for: Multiplexed live-cell profiling with Raman probes
Source: Nat Commun. 2021 Jun 7;12:3405. doi: 10.1038/s41467-021-23700-0 (PMC8184955; doi:10.1038/s41467-021-23700-0)
Supplement: Supplementary file 6 — Source Data [file 41467_2021_23700_MOESM6_ESM.xlsx]

## Sheet: Figure 2b
diameter (nm)	number
40nm	ps 40nm	rdot2218
0.4	0	0
0.463	0	0
0.536	0	0
0.621	0	0
0.719	0	0
0.833	0	0
0.965	0	0
1.12	0	0
1.29	0	0
1.5	0	0
1.74	0	0
2.01	0	0
2.33	0	0
2.7	0	0
3.12	0	0
3.62	0	0
4.19	0	0
4.85	0	0
5.61	0	0
6.5	0	0
7.53	0	0
8.72	0	0
10.1	0	0
11.7	0	0
13.5	0	0
15.7	0	0
18.2	0	0
21	0	0
24.4	0	0
28.2	0	0.444
32.7	3.43	4.34
37.8	9.87	10.5
43.8	16.5	16.4
50.7	20.4	19.6
58.8	20.2	19.1
68.1	16	15.3
78.8	9.64	9.53
91.3	3.67	4.08
106	0.297	0.725
122	0	0
142	0	0
164	0	0
190	0	0
220	0	0
255	0	0
295	0	0
342	0	0
396	0	0
459	0	0
531	0	0
615	0	0
712	0	0
825	0	0
955	0	0
1110	0	0
1280	0	0
1480	0	0
1720	0	0
1990	0	0
2300	0	0
2670	0	0
3090	0	0
3580	0	0
4150	0	0
4800	0	0
5560	0	0
6440	0	0
7460	0	0
8630	0	0

## Sheet: Figure 2c
Raman shift3	carbow 2218	Raman shift	rdot2218
1800.09	0.00522472	1800.09	0.00472012
1802.28	0.00503677	1802.28	0.00422615
1804.47	0.0047095	1804.47	0.00421444
1806.66	0.00457445	1806.66	0.00441577
1808.85	0.00463552	1808.85	0.00467537
1811.03	0.00423971	1811.03	0.00443426
1813.22	0.00437907	1813.22	0.00414125
1815.41	0.00415666	1815.41	0.00458344
1817.59	0.00415051	1817.59	0.00449643
1819.78	0.00422131	1819.78	0.00432894
1821.96	0.00412773	1821.96	0.00494192
1824.14	0.00376681	1824.14	0.0043379
1826.33	0.0038421	1826.33	0.00404401
1828.51	0.00400665	1828.51	0.00430811
1830.69	0.00387781	1830.69	0.00448337
1832.87	0.00394384	1832.87	0.0041559
1835.05	0.00423108	1835.05	0.00409712
1837.23	0.00361277	1837.23	0.00383026
1839.41	0.00391454	1839.41	0.00444811
1841.59	0.00408384	1841.59	0.00391798
1843.77	0.00368526	1843.77	0.00419899
1845.95	0.00334739	1845.95	0.00374121
1848.12	0.00357161	1848.12	0.0039232
1850.3	0.00293768	1850.3	0.00359624
1852.48	0.00340901	1852.48	0.00380114
1854.65	0.0031559	1854.65	0.00359168
1856.82	0.00357588	1856.82	0.00367231
1859	0.00303201	1859	0.00349484
1861.17	0.0032261	1861.17	0.00335219
1863.35	0.00321336	1863.35	0.00338699
1865.52	0.00318852	1865.52	0.00355238
1867.69	0.00348084	1867.69	0.00319512
1869.86	0.00321227	1869.86	0.00334558
1872.03	0.00323572	1872.03	0.00329757
1874.2	0.00343967	1874.2	0.0031988
1876.37	0.00333451	1876.37	0.00325486
1878.54	0.00340319	1878.54	0.0035771
1880.71	0.00366707	1880.71	0.00341259
1882.87	0.00323685	1882.87	0.00333711
1885.04	0.00354105	1885.04	0.00350158
1887.21	0.00354561	1887.21	0.00381541
1889.37	0.00344958	1889.37	0.00378845
1891.54	0.00358473	1891.54	0.00421385
1893.7	0.00348252	1893.7	0.00430511
1895.87	0.00371309	1895.87	0.00421309
1898.03	0.0036727	1898.03	0.00441934
1900.19	0.00370936	1900.19	0.00441391
1902.35	0.00357847	1902.35	0.00441391
1904.52	0.0033441	1904.52	0.00427182
1906.68	0.00375671	1906.68	0.00420336
1908.84	0.00348239	1908.84	0.00461498
1911	0.00382455	1911	0.00442057
1913.16	0.00320822	1913.16	0.00461133
1915.31	0.00321626	1915.31	0.00417862
1917.47	0.00307329	1917.47	0.00487381
1919.63	0.00353607	1919.63	0.00463912
1921.79	0.00387753	1921.79	0.00477485
1923.94	0.00328724	1923.94	0.00458453
1926.1	0.00305588	1926.1	0.00497168
1928.25	0.00321764	1928.25	0.00446888
1930.41	0.00335298	1930.41	0.00494107
1932.56	0.00328213	1932.56	0.00501755
1934.71	0.00326667	1934.71	0.00515951
1936.87	0.00315038	1936.87	0.00522095
1939.02	0.00345812	1939.02	0.00505815
1941.17	0.00367866	1941.17	0.00538102
1943.32	0.00376197	1943.32	0.00528793
1945.47	0.00396095	1945.47	0.00534848
1947.62	0.00410142	1947.62	0.00521778
1949.77	0.00412706	1949.77	0.00511646
1951.92	0.00409857	1951.92	0.0053231
1954.07	0.00474628	1954.07	0.00500339
1956.22	0.00492186	1956.22	0.0056322
1958.36	0.00497634	1958.36	0.00563558
1960.51	0.00527727	1960.51	0.00574524
1962.65	0.0052778	1962.65	0.005994
1964.8	0.0051158	1964.8	0.00580327
1966.94	0.0057562	1966.94	0.00586354
1969.09	0.00583297	1969.09	0.00653557
1971.23	0.00627171	1971.23	0.00597073
1973.37	0.00633107	1973.37	0.00667672
1975.52	0.00650678	1975.52	0.00654114
1977.66	0.00645484	1977.66	0.00670954
1979.8	0.00657653	1979.8	0.00656299
1981.94	0.00665075	1981.94	0.00675481
1984.08	0.0063649	1984.08	0.00612004
1986.22	0.00676933	1986.22	0.00626645
1988.36	0.00622284	1988.36	0.00599344
1990.49	0.00603125	1990.49	0.00634429
1992.63	0.00608654	1992.63	0.00576007
1994.77	0.00672822	1994.77	0.00611256
1996.9	0.00634261	1996.9	0.00587251
1999.04	0.00658343	1999.04	0.00604652
2001.18	0.00631555	2001.18	0.00547212
2003.31	0.00598362	2003.31	0.00562688
2005.44	0.00578418	2005.44	0.00521244
2007.58	0.00582856	2007.58	0.00506658
2009.71	0.00511061	2009.71	0.00430318
2011.84	0.00496628	2011.84	0.00372385
2013.97	0.00467056	2013.97	0.00382476
2016.11	0.00434259	2016.11	0.00379188
2018.24	0.00393361	2018.24	0.00352051
2020.37	0.00393228	2020.37	0.0035108
2022.5	0.00401109	2022.5	0.00308171
2024.62	0.00380808	2024.62	0.00304792
2026.75	0.0038172	2026.75	0.00305745
2028.88	0.00365469	2028.88	0.00280569
2031.01	0.00362754	2031.01	0.00244521
2033.13	0.00360184	2033.13	0.00202907
2035.26	0.00308026	2035.26	0.00272085
2037.38	0.00295897	2037.38	0.0023523
2039.51	0.00320633	2039.51	0.00230433
2041.63	0.0028929	2041.63	0.00239263
2043.76	0.00314314	2043.76	0.00219382
2045.88	0.00307596	2045.88	0.00230167
2048	0.0031389	2048	0.00260499
2050.12	0.00260129	2050.12	0.00202556
2052.25	0.00241977	2052.25	0.00191525
2054.37	0.00295256	2054.37	0.00167655
2056.49	0.0027172	2056.49	0.00182542
2058.61	0.00278601	2058.61	0.00241811
2060.72	0.00252713	2060.72	0.00256716
2062.84	0.00243622	2062.84	0.00231395
2064.96	0.00248818	2064.96	0.00207744
2067.08	0.00224643	2067.08	0.00213199
2069.19	0.00201711	2069.19	0.00177994
2071.31	0.00223498	2071.31	0.00191233
2073.43	0.00239253	2073.43	0.00213566
2075.54	0.00265402	2075.54	0.00261257
2077.66	0.00248449	2077.66	0.002231
2079.77	0.00231424	2079.77	0.00263153
2081.88	0.00276815	2081.88	0.00237973
2084	0.00270606	2084	0.00248284
2086.11	0.00256554	2086.11	0.00271525
2088.22	0.00235576	2088.22	0.00315591
2090.33	0.00282946	2090.33	0.00305215
2092.44	0.0028676	2092.44	0.00288896
2094.55	0.00273067	2094.55	0.00318648
2096.66	0.00268785	2096.66	0.00317722
2098.77	0.00274701	2098.77	0.00316157
2100.88	0.00281501	2100.88	0.00318946
2102.98	0.00274168	2102.98	0.00342824
2105.09	0.00277588	2105.09	0.00308316
2107.2	0.00273872	2107.2	0.00278534
2109.3	0.00244459	2109.3	0.0033093
2111.41	0.00272969	2111.41	0.00293722
2113.51	0.00278569	2113.51	0.00314976
2115.62	0.00293687	2115.62	0.00356351
2117.72	0.00340645	2117.72	0.00325593
2119.82	0.00324609	2119.82	0.00403452
2121.93	0.00355262	2121.93	0.00454114
2124.03	0.00450972	2124.03	0.00501353
2126.13	0.00413148	2126.13	0.00535153
2128.23	0.00481416	2128.23	0.00569057
2130.33	0.00439106	2130.33	0.00595967
2132.43	0.00446867	2132.43	0.00578936
2134.53	0.00387862	2134.53	0.00536779
2136.63	0.00376564	2136.63	0.00495565
2138.72	0.00321781	2138.72	0.00477575
2140.82	0.00283249	2140.82	0.00430701
2142.92	0.00339304	2142.92	0.00439332
2145.01	0.00320437	2145.01	0.00460843
2147.11	0.0037179	2147.11	0.00491351
2149.2	0.00362328	2149.2	0.00514679
2151.3	0.00356765	2151.3	0.00539133
2153.39	0.00411291	2153.39	0.00538214
2155.49	0.00385759	2155.49	0.00587689
2157.58	0.00351785	2157.58	0.00497841
2159.67	0.00380547	2159.67	0.00564073
2161.76	0.00348601	2161.76	0.00492136
2163.85	0.00392445	2163.85	0.00487996
2165.94	0.00354107	2165.94	0.00465783
2168.03	0.00415073	2168.03	0.00449412
2170.12	0.00384169	2170.12	0.00513332
2172.21	0.00468771	2172.21	0.00500811
2174.3	0.00496143	2174.3	0.00601723
2176.39	0.00600192	2176.39	0.00624836
2178.47	0.00715024	2178.47	0.00705446
2180.56	0.00847391	2180.56	0.00862249
2182.65	0.00950488	2182.65	0.0100584
2184.73	0.0123417	2184.73	0.0131818
2186.82	0.0156251	2186.82	0.0157751
2188.9	0.0201579	2188.9	0.0200426
2190.99	0.0269997	2190.99	0.0258481
2193.07	0.0348636	2193.07	0.0337952
2195.15	0.0468252	2195.15	0.0448497
2197.23	0.0614949	2197.23	0.0589505
2199.31	0.0810241	2199.31	0.0779006
2201.4	0.10706	2201.4	0.103115
2203.48	0.143741	2203.48	0.137221
2205.56	0.196011	2205.56	0.186658
2207.63	0.270899	2207.63	0.256917
2209.71	0.376274	2209.71	0.357479
2211.79	0.510508	2211.79	0.49068
2213.87	0.672909	2213.87	0.651805
2215.95	0.834181	2215.95	0.819142
2218.02	0.955674	2218.02	0.949912
2220.1	1	2220.1	1
2222.17	0.944322	2222.17	0.978923
2224.25	0.803519	2224.25	0.871671
2226.32	0.62437	2226.32	0.704037
2228.4	0.449524	2228.4	0.525996
2230.47	0.308636	2230.47	0.371542
2232.54	0.209793	2232.54	0.255122
2234.61	0.142251	2234.61	0.172241
2236.69	0.0978306	2236.69	0.116429
2238.76	0.0702693	2238.76	0.0799205
2240.83	0.0513417	2240.83	0.0574837
2242.9	0.0390114	2242.9	0.0426547
2244.97	0.03046	2244.97	0.0331163
2247.03	0.0258007	2247.03	0.027352
2249.1	0.0219643	2249.1	0.0236319
2251.17	0.0185404	2251.17	0.0208078
2253.24	0.0169048	2253.24	0.0177584
2255.3	0.0152956	2255.3	0.0150591
2257.37	0.0132757	2257.37	0.0125711
2259.43	0.0102279	2259.43	0.00991362
2261.5	0.00912429	2261.5	0.00779757
2263.56	0.00699227	2263.56	0.00678968
2265.63	0.00589219	2265.63	0.00572705
2267.69	0.0043443	2267.69	0.00450619
2269.75	0.00404404	2269.75	0.00389818
2271.81	0.00369894	2271.81	0.00323584
2273.87	0.00311388	2273.87	0.00315614
2275.94	0.00340157	2275.94	0.00283147
2278	0.00281415	2278	0.00252074
2280.06	0.00232516	2280.06	0.00254398
2282.11	0.00260974	2282.11	0.00227594
2284.17	0.00297394	2284.17	0.00265665
2286.23	0.00306281	2286.23	0.00353093
2288.29	0.00292645	2288.29	0.00387962
2290.35	0.0035317	2290.35	0.00390241
2292.4	0.00404823	2292.4	0.00463709
2294.46	0.0047936	2294.46	0.00503643
2296.51	0.00521953	2296.51	0.005514
2298.57	0.00609212	2298.57	0.00632329
2300.62	0.0062732	2300.62	0.00669999
2302.68	0.00696071	2302.68	0.00704602
2304.73	0.00800589	2304.73	0.00686159
2306.78	0.00837114	2306.78	0.00778092
2308.83	0.00906823	2308.83	0.00889944
2310.89	0.0101845	2310.89	0.00970875
2312.94	0.0105049	2312.94	0.0096928
2314.99	0.0106915	2314.99	0.0092727
2317.04	0.0105924	2317.04	0.00819143
2319.09	0.00896628	2319.09	0.00666875
2321.13	0.00809873	2321.13	0.00610246
2323.18	0.00723626	2323.18	0.00557239
2325.23	0.00624961	2325.23	0.00614469
2327.28	0.00640005	2327.28	0.00654822
2329.32	0.00625551	2329.32	0.00732721
2331.37	0.00714647	2331.37	0.00798003
2333.42	0.00729107	2333.42	0.00793917
2335.46	0.00682648	2335.46	0.00758581
2337.5	0.00644331	2337.5	0.0062462
2339.55	0.00623225	2339.55	0.00586736
2341.59	0.00648945	2341.59	0.00560927
2343.63	0.00618784	2343.63	0.00548285
2345.68	0.00599806	2345.68	0.00526066
2347.72	0.00547611	2347.72	0.00506857
2349.76	0.00446841	2349.76	0.00371566
2351.8	0.00335902	2351.8	0.00286209
2353.84	0.00282515	2353.84	0.00213201
2355.88	0.0021125	2355.88	0.00133024
2357.92	0.00168138	2357.92	0.00138762
2359.96	0.00173362	2359.96	0.000966864
2361.99	0.00130675	2361.99	0.000885427
2364.03	0.000950085	2364.03	0.000630491
2366.07	0.000947333	2366.07	0.000987407
2368.1	0.000828041	2368.1	0.00121293
2370.14	0.00106634	2370.14	0.000868218
2372.17	0.0011391	2372.17	0.00153189
2374.21	0.00141903	2374.21	0.00185232
2376.24	0.00148867	2376.24	0.00153608
2378.28	0.00123732	2378.28	0.00156751
2380.31	0.00137688	2380.31	0.00158625
2382.34	0.00141246	2382.34	0.00111109
2384.37	0.00101968	2384.37	0.000896975
2386.4	0.00136816	2386.4	0.00128333
2388.44	0.00163153	2388.44	0.00128066
2390.47	0.00133039	2390.47	0.00117066
2392.5	0.00147436	2392.5	0.00171644
2394.52	0.00159746	2394.52	0.00211569
2396.55	0.0022644	2396.55	0.00282011
2398.58	0.00206584	2398.58	0.00259467
2400.61	0.00231358	2400.61	0.00312279
2402.64	0.00249541	2402.64	0.00332723
2404.66	0.00223131	2404.66	0.00292025
2406.69	0.00241948	2406.69	0.00320463
2408.71	0.00207916	2408.71	0.00292789
2410.74	0.00204593	2410.74	0.00291145
2412.76	0.00195494	2412.76	0.00271425
2414.79	0.00191951	2414.79	0.00304273
2416.81	0.00240176	2416.81	0.00351925
2418.83	0.00259042	2418.83	0.00348445
2420.85	0.00243853	2420.85	0.00377667
2422.87	0.0028541	2422.87	0.00365505
2424.9	0.00314355	2424.9	0.00414264
2426.92	0.00367972	2426.92	0.00425573
2428.94	0.00363264	2428.94	0.00439281
2430.96	0.0045172	2430.96	0.00485835
2432.97	0.00494691	2432.97	0.00547588
2434.99	0.00563121	2434.99	0.00613169
2437.01	0.00606005	2437.01	0.00676236
2439.03	0.00619893	2439.03	0.00747914
2441.04	0.00679838	2441.04	0.00735328
2443.06	0.00705358	2443.06	0.0083499
2445.08	0.00805104	2445.08	0.00871415
2447.09	0.00818147	2447.09	0.00916211
2449.11	0.008944	2449.11	0.0100003
2451.12	0.0095028	2451.12	0.0106282
2453.13	0.00982594	2453.13	0.010687
2455.15	0.00994959	2455.15	0.0113171
2457.16	0.00983313	2457.16	0.0118132
2459.17	0.0100737	2459.17	0.0117512
2461.18	0.0100201	2461.18	0.0120254
2463.19	0.00923633	2463.19	0.0117094
2465.2	0.00913731	2465.2	0.0111568
2467.21	0.00831553	2467.21	0.010317
2469.22	0.00785291	2469.22	0.00971866
2471.23	0.00643578	2471.23	0.00872996
2473.24	0.00608176	2473.24	0.00747263
2475.25	0.00537552	2475.25	0.00700508
2477.25	0.00467514	2477.25	0.00598343
2479.26	0.00397855	2479.26	0.00546043
2481.27	0.00352444	2481.27	0.00503533
2483.27	0.00317976	2483.27	0.00438706
2485.28	0.0029773	2485.28	0.00441707
2487.28	0.00266335	2487.28	0.00396723
2489.28	0.00290239	2489.28	0.00353548
2491.29	0.00253569	2491.29	0.00332977
2493.29	0.00223193	2493.29	0.00289323
2495.29	0.00284023	2495.29	0.00269611
2497.3	0.00206359	2497.3	0.00265317
2499.3	0.0025403	2499.3	0.0023039

## Sheet: Figure 2d
Raman shift(cm-1)	Intensity 2218	Raman shift(cm-1)	Intensity 2207	Raman shift(cm-1)	Intensity 2194	Raman shift(cm-1)	Intensity 2175	Raman shift(cm-1)	Intensity 2153	Raman shift(cm-1)	Intensity 2133	Raman shift(cm-1)	Intensity 2118	Raman shift(cm-1)	Intensity 2092	Raman shift(cm-1)	Intensity 2079	Raman shift(cm-1)	Intensity 2052
2149.75	0.00340933	2099.97	0.0808046	2149.75	0.00812433	1715.2	0.00731951	1715.2	0.000643875	1715.2	0.0015134	1949.75	0.0494979	1715.2	0.00670362	1715.2	0.00372566	1715.2	0.00511766
2150.49	0.00239642	2100.72	0.0776259	2150.49	0.0105366	1716.05	0.00828427	1716.05	0.000751854	1716.05	0.00330121	1950.54	0.0492329	1716.05	0.0102841	1716.05	0.00829875	1716.05	0.00363039
2151.22	0.00300524	2101.47	0.0732603	2151.22	0.0132211	1716.9	0.00937397	1716.9	0.00191218	1716.9	0.00606855	1951.33	0.0471618	1716.9	0.0149544	1716.9	0.0103318	1716.9	0.00445901
2151.96	0.0033202	2102.22	0.0715144	2151.96	0.0137993	1717.75	0.010282	1717.75	0.00421763	1717.75	0.00770842	1952.12	0.0441141	1717.75	0.0162383	1717.75	0.0148839	1717.75	0.00833313
2152.69	0.00282135	2102.96	0.0741184	2152.69	0.013596	1718.6	0.0123071	1718.6	0.00695823	1718.6	0.00932212	1952.91	0.0419003	1718.6	0.0191877	1718.6	0.0180299	1718.6	0.0112537
2153.43	0.00350362	2103.71	0.0802031	2153.43	0.0169301	1719.45	0.0145817	1719.45	0.00864754	1719.45	0.0113802	1953.7	0.0391294	1719.45	0.0223064	1719.45	0.0220197	1719.45	0.0120543
2154.17	0.00315512	2104.46	0.0840677	2154.17	0.020536	1720.3	0.0166253	1720.3	0.00855753	1720.3	0.0132208	1954.49	0.0361043	1720.3	0.0252211	1720.3	0.0259155	1720.3	0.0113067
2154.9	0.00344976	2105.21	0.0809517	2154.9	0.0184292	1721.14	0.0172736	1721.14	0.00929828	1721.14	0.0145252	1955.28	0.0360988	1721.14	0.0285896	1721.14	0.0238803	1721.14	0.0135013
2155.63	0.00267955	2105.96	0.076273	2155.63	0.019352	1721.99	0.0171427	1721.99	0.00918154	1721.99	0.0160166	1956.07	0.0368226	1721.99	0.0284434	1721.99	0.0249791	1721.99	0.0128521
2156.37	0.00327983	2106.71	0.0762755	2156.37	0.021903	1722.84	0.0188816	1722.84	0.00837624	1722.84	0.0163101	1956.86	0.036447	1722.84	0.0291591	1722.84	0.0248211	1722.84	0.0145151
2157.1	0.00235838	2107.46	0.0789996	2157.1	0.024602	1723.69	0.019848	1723.69	0.00824457	1723.69	0.0169672	1957.64	0.0363378	1723.69	0.0317824	1723.69	0.0249892	1723.69	0.0161888
2157.84	0.00375166	2108.2	0.0812771	2157.84	0.024078	1724.53	0.0196134	1724.53	0.00851413	1724.53	0.017329	1958.43	0.035719	1724.53	0.031354	1724.53	0.027851	1724.53	0.0141715
2158.57	0.00292698	2108.95	0.0788998	2158.57	0.0251984	1725.38	0.0195211	1725.38	0.00884918	1725.38	0.0172936	1959.22	0.0351037	1725.38	0.0318743	1725.38	0.0294105	1725.38	0.0159309
2159.3	0.00234396	2109.7	0.0707814	2159.3	0.0279946	1726.23	0.0199948	1726.23	0.00887742	1726.23	0.0184821	1960.01	0.0341808	1726.23	0.033075	1726.23	0.0282895	1726.23	0.0169022
2160.04	0.0026014	2110.45	0.0636843	2160.04	0.0275836	1727.07	0.0205177	1727.07	0.010539	1727.07	0.0197512	1960.8	0.0307231	1727.07	0.0341804	1727.07	0.0309016	1727.07	0.0155515
2160.77	0.00340939	2111.19	0.0656148	2160.77	0.0281566	1727.92	0.0206428	1727.92	0.0116181	1727.92	0.0193492	1961.58	0.0264506	1727.92	0.0351598	1727.92	0.0287256	1727.92	0.0176529
2161.5	0.00165727	2111.94	0.073779	2161.5	0.0324052	1728.77	0.0208119	1728.77	0.011067	1728.77	0.018344	1962.37	0.0252773	1728.77	0.0342173	1728.77	0.0328352	1728.77	0.0185926
2162.24	0.00293533	2112.69	0.0805678	2162.24	0.033012	1729.61	0.0204969	1729.61	0.0117903	1729.61	0.0192742	1963.16	0.0274399	1729.61	0.035028	1729.61	0.035425	1729.61	0.0188284
2162.97	0.00175021	2113.43	0.0835172	2162.97	0.0327204	1730.46	0.0216599	1730.46	0.0127989	1730.46	0.0212316	1963.95	0.0307138	1730.46	0.0361807	1730.46	0.0309772	1730.46	0.0183577
2163.7	0.00293311	2114.18	0.0849064	2163.7	0.0330815	1731.31	0.0222732	1731.31	0.012454	1731.31	0.0217946	1964.73	0.0338	1731.31	0.0339501	1731.31	0.0327352	1731.31	0.0186449
2164.43	0.00260037	2114.93	0.088264	2164.43	0.0368483	1732.15	0.0219712	1732.15	0.0113479	1732.15	0.0223199	1965.52	0.034682	1732.15	0.0320877	1732.15	0.0324754	1732.15	0.0158732
2165.16	0.00377743	2115.67	0.0924268	2165.16	0.0386444	1733	0.0220282	1733	0.0116304	1733	0.0219798	1966.31	0.0327632	1733	0.0328833	1733	0.0277557	1733	0.0171705
2165.9	0.00295369	2116.42	0.0929029	2165.9	0.0391955	1733.84	0.0217258	1733.84	0.0124577	1733.84	0.0213938	1967.09	0.031811	1733.84	0.0343957	1733.84	0.0322901	1733.84	0.0165174
2166.63	0.00327655	2117.16	0.0984651	2166.63	0.0385644	1734.69	0.0223658	1734.69	0.0117542	1734.69	0.0213058	1967.88	0.0326327	1734.69	0.0323775	1734.69	0.0344721	1734.69	0.0163338
2167.36	0.0044442	2117.91	0.112594	2167.36	0.0381644	1735.53	0.0217812	1735.53	0.0111284	1735.53	0.0204488	1968.66	0.0331429	1735.53	0.0297811	1735.53	0.0290501	1735.53	0.0155396
2168.09	0.00336094	2118.65	0.118204	2168.09	0.0406857	1736.38	0.0193734	1736.38	0.0111416	1736.38	0.0200757	1969.45	0.0345348	1736.38	0.0280997	1736.38	0.0327567	1736.38	0.0171642
2168.82	0.00347792	2119.4	0.10822	2168.82	0.039192	1737.22	0.0187496	1737.22	0.0107214	1737.22	0.0188769	1970.23	0.037483	1737.22	0.0265412	1737.22	0.0303915	1737.22	0.0154098
2169.55	0.00358948	2120.14	0.0945529	2169.55	0.0432533	1738.06	0.0189148	1738.06	0.0108569	1738.06	0.0166409	1971.02	0.0398264	1738.06	0.0262001	1738.06	0.0297149	1738.06	0.0165204
2170.28	0.00479288	2120.89	0.0865134	2170.28	0.0448503	1738.91	0.0188413	1738.91	0.0117499	1738.91	0.016581	1971.81	0.0401691	1738.91	0.02715	1738.91	0.0343776	1738.91	0.0174737
2171.01	0.00345412	2121.63	0.0828083	2171.01	0.0461492	1739.75	0.0186521	1739.75	0.0118463	1739.75	0.0184559	1972.59	0.0395139	1739.75	0.0270606	1739.75	0.0299104	1739.75	0.0147008
2171.74	0.00473472	2122.38	0.0776298	2171.74	0.04777	1740.6	0.0188644	1740.6	0.0118389	1740.6	0.0187414	1973.37	0.0382751	1740.6	0.0251352	1740.6	0.0277975	1740.6	0.0169154
2172.47	0.00405609	2123.12	0.0727937	2172.47	0.0496176	1741.44	0.0196927	1741.44	0.0116436	1741.44	0.0185118	1974.16	0.0370218	1741.44	0.0246728	1741.44	0.0301084	1741.44	0.0151191
2173.2	0.00482683	2123.86	0.0744207	2173.2	0.0552507	1742.28	0.0199737	1742.28	0.0108906	1742.28	0.0188252	1974.94	0.037577	1742.28	0.0257504	1742.28	0.028498	1742.28	0.0157782
2173.93	0.00614589	2124.6	0.0797277	2173.93	0.0592105	1743.12	0.0194467	1743.12	0.0108978	1743.12	0.0205427	1975.73	0.0370556	1743.12	0.0255782	1743.12	0.0239334	1743.12	0.0148536
2174.66	0.0058864	2125.35	0.0866611	2174.66	0.0615239	1743.97	0.0179582	1743.97	0.0113244	1743.97	0.0206497	1976.51	0.0349143	1743.97	0.0240404	1743.97	0.0285985	1743.97	0.0155976
2175.39	0.00734212	2126.09	0.0891367	2175.39	0.0698194	1744.81	0.0176814	1744.81	0.0111647	1744.81	0.0185996	1977.29	0.0359135	1744.81	0.0246146	1744.81	0.0291769	1744.81	0.0166659
2176.12	0.00638296	2126.83	0.0846172	2176.12	0.0752086	1745.65	0.0181243	1745.65	0.00937158	1745.65	0.0185279	1978.08	0.03758	1745.65	0.0249082	1745.65	0.0291683	1745.65	0.0141346
2176.84	0.00718079	2127.58	0.0785364	2176.84	0.0871762	1746.49	0.0184114	1746.49	0.00934742	1746.49	0.0191746	1978.86	0.0371842	1746.49	0.0249497	1746.49	0.0288376	1746.49	0.0143255
2177.57	0.0067738	2128.32	0.0750835	2177.57	0.0946153	1747.33	0.0191494	1747.33	0.0100205	1747.33	0.0179393	1979.64	0.0384131	1747.33	0.0235932	1747.33	0.0294694	1747.33	0.0153128
2178.3	0.00860309	2129.06	0.0758107	2178.3	0.107093	1748.18	0.0191644	1748.18	0.00983462	1748.18	0.0163329	1980.43	0.040573	1748.18	0.0214705	1748.18	0.0263893	1748.18	0.0145746
2179.03	0.00853505	2129.8	0.0751743	2179.03	0.123189	1749.02	0.0179207	1749.02	0.00990957	1749.02	0.0149123	1981.21	0.0393091	1749.02	0.0200004	1749.02	0.0250221	1749.02	0.0137001
2179.76	0.00959303	2130.54	0.0678025	2179.76	0.140105	1749.86	0.0169474	1749.86	0.00996963	1749.86	0.015691	1981.99	0.0373676	1749.86	0.0196541	1749.86	0.0253837	1749.86	0.0136563
2180.48	0.0117093	2131.29	0.0607608	2180.48	0.160644	1750.7	0.0161643	1750.7	0.00899481	1750.7	0.0166161	1982.77	0.037922	1750.7	0.0196711	1750.7	0.0288684	1750.7	0.0148004
2181.21	0.0114148	2132.03	0.0619394	2181.21	0.186588	1751.54	0.0162946	1751.54	0.00767196	1751.54	0.0162574	1983.55	0.0404283	1751.54	0.019423	1751.54	0.0242833	1751.54	0.0112804
2181.94	0.0118672	2132.77	0.0643114	2181.94	0.211815	1752.38	0.0175194	1752.38	0.00757133	1752.38	0.0159056	1984.33	0.043866	1752.38	0.0190806	1752.38	0.0239692	1752.38	0.0148518
2182.66	0.0140988	2133.51	0.0661474	2182.66	0.246595	1753.22	0.0177695	1753.22	0.00830307	1753.22	0.0158609	1985.12	0.0451457	1753.22	0.0185542	1753.22	0.0248723	1753.22	0.014164
2183.39	0.0151474	2134.25	0.0728523	2183.39	0.283917	1754.06	0.0167483	1754.06	0.00901097	1754.06	0.016487	1985.9	0.0441741	1754.06	0.0191363	1754.06	0.0247967	1754.06	0.0144128
2184.12	0.0161572	2134.99	0.0794309	2184.12	0.327366	1754.9	0.0166236	1754.9	0.0100608	1754.9	0.0164505	1986.68	0.0427942	1754.9	0.0189875	1754.9	0.0256838	1754.9	0.0155504
2184.84	0.0174723	2135.73	0.0788048	2184.84	0.376287	1755.74	0.0168644	1755.74	0.0105271	1755.74	0.0147192	1987.46	0.0404267	1755.74	0.0168576	1755.74	0.0271143	1755.74	0.0130759
2185.57	0.0196995	2136.47	0.0758504	2185.57	0.42974	1756.58	0.0170801	1756.58	0.00939505	1756.58	0.0145527	1988.24	0.0379144	1756.58	0.0163463	1756.58	0.0263367	1756.58	0.0135565
2186.29	0.0211828	2137.21	0.0806175	2186.29	0.48525	1757.42	0.0170137	1757.42	0.00801518	1757.42	0.0158519	1989.02	0.0370585	1757.42	0.0169598	1757.42	0.0252769	1757.42	0.014336
2187.02	0.0227742	2137.95	0.0869004	2187.02	0.552768	1758.26	0.0157788	1758.26	0.0082719	1758.26	0.0153324	1989.8	0.0389287	1758.26	0.0155511	1758.26	0.0248086	1758.26	0.0124014
2187.75	0.0249596	2138.69	0.0812747	2187.75	0.620771	1759.1	0.0143834	1759.1	0.00951365	1759.1	0.0145207	1990.58	0.0413969	1759.1	0.014397	1759.1	0.0272626	1759.1	0.0136743
2188.47	0.0288116	2139.43	0.0716342	2188.47	0.68594	1759.94	0.0145471	1759.94	0.00972568	1759.94	0.014837	1991.36	0.0426932	1759.94	0.0150022	1759.94	0.0273131	1759.94	0.0135502
2189.2	0.0301473	2140.17	0.0739868	2189.2	0.755304	1760.78	0.0161568	1760.78	0.00865968	1760.78	0.0159642	1992.14	0.0455825	1760.78	0.015692	1760.78	0.0268422	1760.78	0.0159279
2189.92	0.0320826	2140.9	0.083217	2189.92	0.81846	1761.61	0.017342	1761.61	0.00827656	1761.61	0.0156374	1992.92	0.0480822	1761.61	0.0155163	1761.61	0.0228453	1761.61	0.012459
2190.65	0.0359537	2141.64	0.0846627	2190.65	0.884067	1762.45	0.0173259	1762.45	0.00896352	1762.45	0.0149744	1993.7	0.0469261	1762.45	0.0174387	1762.45	0.025362	1762.45	0.015202
2191.37	0.0391376	2142.38	0.0798187	2191.37	0.932565	1763.29	0.0166893	1763.29	0.00878199	1763.29	0.0136989	1994.48	0.0442537	1763.29	0.0168975	1763.29	0.0222209	1763.29	0.014191
2192.09	0.0429264	2143.12	0.081136	2192.09	0.97036	1764.13	0.0169722	1764.13	0.00835295	1764.13	0.0125076	1995.25	0.0443242	1764.13	0.0141919	1764.13	0.0232947	1764.13	0.0123133
2192.82	0.0466854	2143.86	0.0927973	2192.82	0.995814	1764.97	0.0167415	1764.97	0.00814336	1764.97	0.0127656	1996.03	0.0469426	1764.97	0.011989	1764.97	0.0222632	1764.97	0.0120225
2193.54	0.0524078	2144.59	0.0999197	2193.54	1.0105	1765.8	0.0166755	1765.8	0.00800772	1765.8	0.0127755	1996.81	0.0456036	1765.8	0.0115646	1765.8	0.0205363	1765.8	0.0125279
2194.26	0.0556989	2145.33	0.0949861	2194.26	1	1766.64	0.0164895	1766.64	0.00786501	1766.64	0.0116189	1997.59	0.0397978	1766.64	0.0109396	1766.64	0.0207901	1766.64	0.0135624
2194.99	0.0605542	2146.07	0.0893253	2194.99	0.971707	1767.48	0.0141044	1767.48	0.00855832	1767.48	0.0118038	1998.37	0.0347332	1767.48	0.0098764	1767.48	0.019209	1767.48	0.0121376
2195.71	0.0665539	2146.81	0.0898849	2195.71	0.937257	1768.31	0.0119993	1768.31	0.00905751	1768.31	0.0106652	1999.14	0.0326683	1768.31	0.0107606	1768.31	0.021259	1768.31	0.0118684
2196.43	0.0722279	2147.54	0.0925514	2196.43	0.881778	1769.15	0.0120794	1769.15	0.00765701	1769.15	0.00964503	1999.92	0.0329525	1769.15	0.0106734	1769.15	0.0201916	1769.15	0.0121975
2197.16	0.0785236	2148.28	0.0932634	2197.16	0.821824	1769.99	0.013185	1769.99	0.00643379	1769.99	0.0110141	2000.7	0.0343987	1769.99	0.00901888	1769.99	0.016845	1769.99	0.00831639
2197.88	0.0849401	2149.02	0.0966018	2197.88	0.74552	1770.82	0.0139469	1770.82	0.00790954	1770.82	0.0127323	2001.48	0.0381721	1770.82	0.0110948	1770.82	0.0189506	1770.82	0.0131264
2198.6	0.0925222	2149.75	0.10417	2198.6	0.666529	1771.66	0.0142934	1771.66	0.00813483	1771.66	0.0143205	2002.25	0.0446549	1771.66	0.0124258	1771.66	0.0201528	1771.66	0.0130962
2199.32	0.0989592	2150.49	0.108466	2199.32	0.592636	1772.49	0.0145754	1772.49	0.00824418	1772.49	0.0145716	2003.03	0.04989	1772.49	0.0130777	1772.49	0.0219824	1772.49	0.0102058
2200.04	0.107314	2151.22	0.111523	2200.04	0.514984	1773.33	0.0136699	1773.33	0.00842411	1773.33	0.0126883	2003.81	0.0515367	1773.33	0.0129794	1773.33	0.0213739	1773.33	0.0112205
2200.77	0.116557	2151.96	0.115216	2200.77	0.447679	1774.16	0.013104	1774.16	0.00747178	1774.16	0.0108131	2004.58	0.0507777	1774.16	0.0115708	1774.16	0.0223868	1774.16	0.0104503
2201.49	0.12814	2152.69	0.113736	2201.49	0.383847	1775	0.0134249	1775	0.00637461	1775	0.0105947	2005.36	0.0481926	1775	0.0108476	1775	0.0179462	1775	0.0122965
2202.21	0.141684	2153.43	0.111914	2202.21	0.321023	1775.83	0.0128889	1775.83	0.00713926	1775.83	0.0116628	2006.13	0.0450717	1775.83	0.0105353	1775.83	0.0199996	1775.83	0.00929916
2202.93	0.155115	2154.17	0.11601	2202.93	0.272295	1776.67	0.0128547	1776.67	0.00715845	1776.67	0.0124202	2006.91	0.0426879	1776.67	0.010524	1776.67	0.0188673	1776.67	0.0116624
2203.65	0.172383	2154.9	0.122804	2203.65	0.227912	1777.5	0.0138977	1777.5	0.00617299	1777.5	0.0122918	2007.68	0.0409742	1777.5	0.0117582	1777.5	0.0173206	1777.5	0.0104092
2204.37	0.189151	2155.63	0.131221	2204.37	0.190884	1778.34	0.0138448	1778.34	0.00673829	1778.34	0.0122887	2008.46	0.0388674	1778.34	0.0122011	1778.34	0.0198545	1778.34	0.0115324
2205.09	0.211986	2156.37	0.146129	2205.09	0.162021	1779.17	0.0124475	1779.17	0.00736786	1779.17	0.0119161	2009.23	0.0355664	1779.17	0.0100809	1779.17	0.0213001	1779.17	0.0118913
2205.81	0.238945	2157.1	0.165535	2205.81	0.139471	1780	0.0127943	1780	0.00688591	1780	0.0115676	2010.01	0.0345678	1780	0.00990727	1780	0.01864	1780	0.0105835
2206.53	0.269646	2157.84	0.177119	2206.53	0.118653	1780.84	0.0138137	1780.84	0.00695738	1780.84	0.0112252	2010.78	0.0367905	1780.84	0.0107827	1780.84	0.0199855	1780.84	0.0111794
2207.25	0.304529	2158.57	0.181445	2207.25	0.100336	1781.67	0.0152295	1781.67	0.00825045	1781.67	0.0114284	2011.56	0.0373783	1781.67	0.0102204	1781.67	0.018904	1781.67	0.0116109
2207.97	0.342082	2159.3	0.189996	2207.97	0.0871009	1782.51	0.0152843	1782.51	0.00869398	1782.51	0.0125127	2012.33	0.0352096	1782.51	0.0101563	1782.51	0.0173874	1782.51	0.0103712
2208.69	0.38847	2160.04	0.20091	2208.69	0.0754049	1783.34	0.0134083	1783.34	0.00832016	1783.34	0.0128313	2013.11	0.0324757	1783.34	0.0111231	1783.34	0.0188428	1783.34	0.00933669
2209.41	0.433897	2160.77	0.2087	2209.41	0.0654678	1784.17	0.0128115	1784.17	0.00814868	1784.17	0.0113125	2013.88	0.0297358	1784.17	0.00998872	1784.17	0.0156026	1784.17	0.0109581
2210.13	0.488384	2161.5	0.215995	2210.13	0.0585848	1785	0.0123777	1785	0.00704305	1785	0.0103024	2014.65	0.0300802	1785	0.00836565	1785	0.0171094	1785	0.00993492
2210.85	0.54571	2162.24	0.2245	2210.85	0.0522607	1785.84	0.0133592	1785.84	0.00603667	1785.84	0.0110195	2015.43	0.034643	1785.84	0.00879732	1785.84	0.0204419	1785.84	0.00989504
2211.56	0.605702	2162.97	0.232194	2211.56	0.0435588	1786.67	0.013802	1786.67	0.00571095	1786.67	0.0114376	2016.2	0.0394704	1786.67	0.0102399	1786.67	0.0188649	1786.67	0.0104863
2212.28	0.668304	2163.7	0.233304	2212.28	0.0419893	1787.5	0.0136959	1787.5	0.00717385	1787.5	0.010194	2016.97	0.0428303	1787.5	0.0117888	1787.5	0.0191288	1787.5	0.0103784
2213	0.732628	2164.43	0.229339	2213	0.0380651	1788.33	0.0140014	1788.33	0.00855268	1788.33	0.010174	2017.75	0.046535	1788.33	0.0130257	1788.33	0.0212145	1788.33	0.0104635
2213.72	0.79209	2165.16	0.224383	2213.72	0.0359775	1789.16	0.014259	1789.16	0.00853443	1789.16	0.0108779	2018.52	0.0467639	1789.16	0.0136516	1789.16	0.0154642	1789.16	0.0125472
2214.44	0.848366	2165.9	0.21588	2214.44	0.0311152	1789.99	0.0144277	1789.99	0.00764004	1789.99	0.0102565	2019.29	0.041614	1789.99	0.0115458	1789.99	0.0150227	1789.99	0.0097058
2215.15	0.904614	2166.63	0.206498	2215.15	0.0303712	1790.82	0.0142317	1790.82	0.00682941	1790.82	0.00880271	2020.06	0.0361967	1790.82	0.00972519	1790.82	0.0173045	1790.82	0.0104237
2215.87	0.946473	2167.36	0.196778	2215.87	0.0272966	1791.66	0.0132497	1791.66	0.00648326	1791.66	0.00998518	2020.83	0.0344735	1791.66	0.0117706	1791.66	0.0159362	1791.66	0.00858308
2216.59	0.97678	2168.09	0.181681	2216.59	0.0224809	1792.49	0.0122616	1792.49	0.00641529	1792.49	0.0100857	2021.61	0.0363416	1792.49	0.0135202	1792.49	0.0151853	1792.49	0.00879838
2217.3	0.995112	2168.82	0.16416	2217.3	0.0248363	1793.32	0.0130944	1793.32	0.0068059	1793.32	0.00898658	2022.38	0.0372561	1793.32	0.0106704	1793.32	0.0150698	1793.32	0.0101606
2218.02	1	2169.55	0.151027	2218.02	0.0219558	1794.15	0.0135504	1794.15	0.00819363	1794.15	0.00943438	2023.15	0.0345376	1794.15	0.00899957	1794.15	0.0159087	1794.15	0.00747239
2218.74	0.989488	2170.28	0.137407	2218.74	0.0183902	1794.98	0.0126283	1794.98	0.00827005	1794.98	0.00911713	2023.92	0.0306076	1794.98	0.00853715	1794.98	0.0155352	1794.98	0.00936583
2219.45	0.963391	2171.01	0.119928	2219.45	0.0194172	1795.81	0.0112326	1795.81	0.00810589	1795.81	0.00890243	2024.69	0.0293951	1795.81	0.00918492	1795.81	0.0161143	1795.81	0.0089497
2220.17	0.921352	2171.74	0.105968	2220.17	0.0173665	1796.64	0.0110197	1796.64	0.00846737	1796.64	0.0099562	2025.46	0.0328231	1796.64	0.0132249	1796.64	0.0145686	1796.64	0.00826932
2220.88	0.867817	2172.47	0.0953445	2220.88	0.015599	1797.47	0.0128055	1797.47	0.00825486	1797.47	0.0113596	2026.23	0.0382627	1797.47	0.0146264	1797.47	0.0164481	1797.47	0.00871125
2221.6	0.803707	2173.2	0.0843595	2221.6	0.0125281	1798.3	0.0152653	1798.3	0.00764975	1798.3	0.0110789	2027	0.0412084	1798.3	0.013825	1798.3	0.016036	1798.3	0.0089388
2222.32	0.734105	2173.93	0.0725478	2222.32	0.0118234	1799.13	0.0157785	1799.13	0.00733566	1799.13	0.0105782	2027.77	0.0404222	1799.13	0.0125743	1799.13	0.0138762	1799.13	0.0102841
2223.03	0.659032	2174.66	0.0622217	2223.03	0.0133903	1799.95	0.0134249	1799.95	0.00791334	1799.95	0.00997278	2028.54	0.0384222	1799.95	0.0113353	1799.95	0.0164631	1799.95	0.0076803
2223.75	0.588108	2175.39	0.0558539	2223.75	0.0121286	1800.78	0.0123127	1800.78	0.00767541	1800.78	0.0102656	2029.31	0.0378186	1800.78	0.0113887	1800.78	0.0112675	1800.78	0.00987193
2224.46	0.511173	2176.12	0.0514112	2224.46	0.0116213	1801.61	0.0121026	1801.61	0.00845646	1801.61	0.0107193	2030.08	0.0374839	1801.61	0.0109901	1801.61	0.0121513	1801.61	0.00928695
2225.17	0.444923	2176.84	0.0466929	2225.17	0.011839	1802.44	0.0114882	1802.44	0.00903971	1802.44	0.00989608	2030.85	0.0344436	1802.44	0.0115234	1802.44	0.0145659	1802.44	0.00720654
2225.89	0.379911	2177.57	0.0434941	2225.89	0.0112829	1803.27	0.0119177	1803.27	0.00804101	1803.27	0.00856349	2031.62	0.0307292	1803.27	0.011919	1803.27	0.0124662	1803.27	0.00760479
2226.6	0.32308	2178.3	0.0471164	2226.6	0.0121437	1804.09	0.0128292	1804.09	0.00763293	1804.09	0.00788632	2032.39	0.030136	1804.09	0.0117728	1804.09	0.0146331	1804.09	0.00608051
2227.32	0.272399	2179.03	0.0582874	2227.32	0.0102565	1804.92	0.012961	1804.92	0.00806324	1804.92	0.00866823	2033.15	0.0304076	1804.92	0.0134284	1804.92	0.0142282	1804.92	0.00998111
2228.03	0.229712	2179.76	0.0702435	2228.03	0.0096457	1805.75	0.011548	1805.75	0.0089061	1805.75	0.00986937	2033.92	0.0284494	1805.75	0.0159392	1805.75	0.0180622	1805.75	0.0104903
2228.74	0.193477	2180.48	0.0760669	2228.74	0.011169	1806.58	0.0113738	1806.58	0.00935972	1806.58	0.0105768	2034.69	0.0261537	1806.58	0.0160025	1806.58	0.0181658	1806.58	0.00957231
2229.46	0.163122	2181.21	0.0728188	2229.46	0.0078275	1807.4	0.0131909	1807.4	0.00863271	1807.4	0.0102753	2035.46	0.0276301	1807.4	0.0132829	1807.4	0.0125646	1807.4	0.0088492
2230.17	0.138399	2181.94	0.0681904	2230.17	0.00629797	1808.23	0.0138963	1808.23	0.00803043	1808.23	0.00923021	2036.23	0.0306019	1808.23	0.011832	1808.23	0.0110023	1808.23	0.00848631
2230.88	0.116812	2182.66	0.0717752	2230.88	0.00619493	1809.06	0.012973	1809.06	0.00786639	1809.06	0.00933763	2036.99	0.0311722	1809.06	0.0120944	1809.06	0.0178944	1809.06	0.0113471
2231.59	0.10095	2183.39	0.0816474	2231.59	0.0092666	1809.88	0.0112496	1809.88	0.00824858	1809.88	0.00995073	2037.76	0.0314255	1809.88	0.0116158	1809.88	0.0173693	1809.88	0.00837489
2232.31	0.0853241	2184.12	0.089988	2232.31	0.00847098	1810.71	0.0117085	1810.71	0.00809132	1810.71	0.0101568	2038.53	0.0331327	1810.71	0.0118353	1810.71	0.0153852	1810.71	0.0105752
2233.02	0.0750248	2184.84	0.0923498	2233.02	0.00622655	1811.54	0.0127742	1811.54	0.00788069	1811.54	0.0119248	2039.29	0.0331538	1811.54	0.0131149	1811.54	0.0139924	1811.54	0.00876911
2233.73	0.0655228	2185.57	0.0900226	2233.73	0.00747556	1812.36	0.0131167	1812.36	0.00807835	1812.36	0.0126701	2040.06	0.0300256	1812.36	0.0144707	1812.36	0.0163634	1812.36	0.0103184
2234.44	0.057954	2186.29	0.0902178	2234.44	0.00775366	1813.19	0.0135279	1813.19	0.00671207	1813.19	0.0119087	2040.83	0.0286321	1813.19	0.0180117	1813.19	0.0163208	1813.19	0.00982682
2235.15	0.0524148	2187.02	0.101751	2235.15	0.00531859	1814.01	0.0146843	1814.01	0.0071614	1814.01	0.0121027	2041.59	0.0285256	1814.01	0.0187062	1814.01	0.0185264	1814.01	0.00969277
2235.87	0.0463769	2187.75	0.122271	2235.87	0.00508592	1814.84	0.0157119	1814.84	0.00825148	1814.84	0.0124205	2042.36	0.0274168	1814.84	0.0170142	1814.84	0.0158913	1814.84	0.0114465
2236.58	0.0423637	2188.47	0.141881	2236.58	0.0054329	1815.66	0.0143408	1815.66	0.00841039	1815.66	0.012622	2043.13	0.0260173	1815.66	0.0171725	1815.66	0.0182515	1815.66	0.00937264
2237.29	0.0379	2189.2	0.155262	2237.29	0.00543872	1816.49	0.0118727	1816.49	0.00912165	1816.49	0.0111175	2043.89	0.0248143	1816.49	0.0162777	1816.49	0.0161948	1816.49	0.00882739
2238	0.0346524	2189.92	0.163969	2238	0.00572597	1817.31	0.0109376	1817.31	0.00953053	1817.31	0.00929684	2044.66	0.0268835	1817.31	0.0144875	1817.31	0.0145941	1817.31	0.00982985
2238.71	0.0334217	2190.65	0.174208	2238.71	0.00561913	1818.14	0.0117734	1818.14	0.00912492	1818.14	0.00933494	2045.42	0.0333483	1818.14	0.0155464	1818.14	0.0150084	1818.14	0.0122381
2239.42	0.0300008	2191.37	0.186812	2239.42	0.00298843	1818.96	0.0118635	1818.96	0.0088193	1818.96	0.00970438	2046.19	0.0383371	1818.96	0.0173873	1818.96	0.0148933	1818.96	0.00993791
2240.13	0.0276561	2192.09	0.202801	2240.13	0.00535282	1819.79	0.0120058	1819.79	0.00909181	1819.79	0.0109733	2046.95	0.0379062	1819.79	0.0167036	1819.79	0.01109	1819.79	0.0111198
2240.84	0.0251274	2192.82	0.225374	2240.84	0.00691347	1820.61	0.0131839	1820.61	0.00879761	1820.61	0.0117714	2047.72	0.0378159	1820.61	0.0168867	1820.61	0.0127046	1820.61	0.00998947
2241.55	0.0233723	2193.54	0.250225	2241.55	0.00590171	1821.43	0.0134639	1821.43	0.00803421	1821.43	0.0105051	2048.48	0.0408046	1821.43	0.0181057	1821.43	0.0178367	1821.43	0.00975623
2242.26	0.021823	2194.26	0.274953	2242.26	0.0048309	1822.26	0.012476	1822.26	0.00796075	1822.26	0.00878616	2049.24	0.0442266	1822.26	0.0171506	1822.26	0.0158473	1822.26	0.0106796
2242.97	0.0208579	2194.99	0.307638	2242.97	0.00537281	1823.08	0.0128949	1823.08	0.00779079	1823.08	0.00816765	2050.01	0.0460251	1823.08	0.017148	1823.08	0.012611	1823.08	0.00835996
2243.68	0.0205174	2195.71	0.35054	2243.68	0.00656479	1823.9	0.0132181	1823.9	0.00718202	1823.9	0.00954425	2050.77	0.0452498	1823.9	0.0207636	1823.9	0.0121812	1823.9	0.00773418
2244.39	0.0197202	2196.43	0.399624	2244.39	0.00645948	1824.72	0.0132492	1824.72	0.00628705	1824.72	0.0104261	2051.54	0.0445884	1824.72	0.0210143	1824.72	0.0148681	1824.72	0.00998205
2245.09	0.0192348	2197.16	0.453828	2245.09	0.00585786	1825.55	0.0127751	1825.55	0.00614941	1825.55	0.0103156	2052.3	0.0426266	1825.55	0.0197339	1825.55	0.0149809	1825.55	0.0107412
2245.8	0.0190556	2197.88	0.506436	2245.8	0.00544887	1826.37	0.0106157	1826.37	0.00702115	1826.37	0.0109985	2053.06	0.0372464	1826.37	0.0201457	1826.37	0.0122937	1826.37	0.00764512
2246.51	0.0175415	2198.6	0.554461	2246.51	0.00530889	1827.19	0.0102475	1827.19	0.00771823	1827.19	0.0106734	2053.82	0.0325638	1827.19	0.0199296	1827.19	0.0116893	1827.19	0.00901048
2247.22	0.0173251	2199.32	0.601938	2247.22	0.00446777	1828.01	0.0112833	1828.01	0.006846	1828.01	0.00968942	2054.59	0.0305229	1828.01	0.0201743	1828.01	0.0132006	1828.01	0.00951218
2247.93	0.0172789	2200.04	0.656517	2247.93	0.00373405	1828.83	0.0117057	1828.83	0.00696117	1828.83	0.00991058	2055.35	0.0304993	1828.83	0.0210517	1828.83	0.00931296	1828.83	0.011179
2248.63	0.0167239	2200.77	0.723155	2248.63	0.00525582	1829.66	0.0112891	1829.66	0.007819	1829.66	0.00992599	2056.11	0.0318278	1829.66	0.0222489	1829.66	0.0122348	1829.66	0.0110772
2249.34	0.0162938	2201.49	0.793545	2249.34	0.00448647	1830.48	0.0117034	1830.48	0.00834476	1830.48	0.0095657	2056.88	0.033751	1830.48	0.022904	1830.48	0.0146778	1830.48	0.00907915
2250.05	0.0155866	2202.21	0.853474	2250.05	0.00480463	1831.3	0.0116109	1831.3	0.00846248	1831.3	0.010129	2057.64	0.0364819	1831.3	0.0242304	1831.3	0.0134163	1831.3	0.00798749
2250.75	0.0146856	2202.93	0.900757	2250.75	0.00660365	1832.12	0.0114002	1832.12	0.00839542	1832.12	0.00970772	2058.4	0.0391437	1832.12	0.0269847	1832.12	0.014298	1832.12	0.00726254
2251.46	0.0142369	2203.65	0.940174	2251.46	0.0054432	1832.94	0.0119986	1832.94	0.00835128	1832.94	0.0103016	2059.16	0.0404684	1832.94	0.029334	1832.94	0.0130991	1832.94	0.00836938
2252.17	0.0129185	2204.37	0.972707	2252.17	0.005078	1833.76	0.0124995	1833.76	0.00718626	1833.76	0.0123659	2059.92	0.0402402	1833.76	0.0306531	1833.76	0.0154687	1833.76	0.00975992
2252.88	0.0124289	2205.09	0.997647	2252.88	0.00349135	1834.58	0.0109562	1834.58	0.00674378	1834.58	0.0128218	2060.68	0.0385717	1834.58	0.0312343	1834.58	0.0128833	1834.58	0.00864386
2253.58	0.0107557	2205.81	1.01231	2253.58	0.00569634	1835.4	0.0109324	1835.4	0.0068337	1835.4	0.0117152	2061.44	0.0375255	1835.4	0.0325435	1835.4	0.0145752	1835.4	0.00992455
2254.29	0.00999004	2206.53	1.01324	2254.29	0.00599036	1836.22	0.0126864	1836.22	0.00640853	1836.22	0.0116856	2062.2	0.0377428	1836.22	0.0333374	1836.22	0.0135969	1836.22	0.00848439
2254.99	0.00907812	2207.25	1	2254.99	0.00543901	1837.04	0.0127362	1837.04	0.00752748	1837.04	0.0107633	2062.96	0.0376487	1837.04	0.0350256	1837.04	0.015405	1837.04	0.00761377
2255.7	0.00870421	2207.97	0.970725	2255.7	0.00644166	1837.86	0.0129872	1837.86	0.00872161	1837.86	0.0101894	2063.72	0.0365104	1837.86	0.0390133	1837.86	0.0178002	1837.86	0.0111842
2256.4	0.00821274	2208.69	0.928365	2256.4	0.00457035	1838.68	0.0131317	1838.68	0.0083561	1838.68	0.0106377	2064.48	0.0346996	1838.68	0.0405173	1838.68	0.0164922	1838.68	0.0107432
2257.11	0.00669926	2209.41	0.875954	2257.11	0.0047121	1839.5	0.0123512	1839.5	0.00751862	1839.5	0.0116529	2065.24	0.0332731	1839.5	0.0397483	1839.5	0.014014	1839.5	0.00908765
2257.81	0.00700489	2210.13	0.814973	2257.81	0.00500091	1840.32	0.0114225	1840.32	0.00751876	1840.32	0.0126768	2066	0.0336843	1840.32	0.0392139	1840.32	0.0142869	1840.32	0.0104906
2258.52	0.00672769	2210.85	0.74705	2258.52	0.00562392	1841.13	0.012493	1841.13	0.00746752	1841.13	0.0113284	2066.76	0.0346231	1841.13	0.0374163	1841.13	0.0142546	1841.13	0.0089424
2259.22	0.00609115	2211.56	0.675335	2259.22	0.00635325	1841.95	0.0143089	1841.95	0.00771669	1841.95	0.0112673	2067.52	0.0339625	1841.95	0.0372276	1841.95	0.012938	1841.95	0.00873845
2259.93	0.00540667	2212.28	0.603564	2259.93	0.00358512	1842.77	0.0140509	1842.77	0.00813729	1842.77	0.0121891	2068.28	0.0333605	1842.77	0.0385969	1842.77	0.0121951	1842.77	0.010942
2260.63	0.00433597	2213	0.534533	2260.63	0.0053119	1843.59	0.0127778	1843.59	0.00711626	1843.59	0.0116223	2069.04	0.0361579	1843.59	0.0406306	1843.59	0.0125369	1843.59	0.00834572
2261.33	0.00477869	2213.72	0.467727	2261.33	0.00552459	1844.41	0.0131353	1844.41	0.00673424	1844.41	0.0125103	2069.8	0.0429959	1844.41	0.0417193	1844.41	0.016914	1844.41	0.0109205
2262.04	0.00448848	2214.44	0.405038	2262.04	0.00543998	1845.22	0.0135432	1845.22	0.00765917	1845.22	0.012777	2070.56	0.0492074	1845.22	0.0407415	1845.22	0.0158984	1845.22	0.0114252
2262.74	0.00442067	2215.15	0.352191	2262.74	0.00565173	1846.04	0.0134234	1846.04	0.00763415	1846.04	0.0127932	2071.31	0.0494303	1846.04	0.0399479	1846.04	0.0144738	1846.04	0.0127212
2263.44	0.00347402	2215.87	0.307748	2263.44	0.00598029	1846.86	0.0128672	1846.86	0.00765641	1846.86	0.012542	2072.07	0.0465137	1846.86	0.0396786	1846.86	0.0136824	1846.86	0.00962944
2264.15	0.003778	2216.59	0.265815	2264.15	0.0052899	1847.68	0.0131555	1847.68	0.00897616	1847.68	0.0104278	2072.83	0.0451913	1847.68	0.0400242	1847.68	0.0126876	1847.68	0.00895688
2264.85	0.00351306	2217.3	0.224307	2264.85	0.00585092	1848.49	0.0131391	1848.49	0.00980993	1848.49	0.00993944	2073.59	0.044177	1848.49	0.0404061	1848.49	0.0107799	1848.49	0.00883381
2265.55	0.00331142	2218.02	0.188559	2265.55	0.00786694	1849.31	0.0133142	1849.31	0.0101447	1849.31	0.0112816	2074.34	0.0431638	1849.31	0.0413231	1849.31	0.0132972	1849.31	0.00841554
2266.25	0.00334673	2218.74	0.16186	2266.25	0.00739431	1850.13	0.0144991	1850.13	0.00950161	1850.13	0.0122169	2075.1	0.0438007	1850.13	0.04417	1850.13	0.0173428	1850.13	0.0102115
2266.96	0.00283136	2219.45	0.139024	2266.96	0.00542035	1850.94	0.0158472	1850.94	0.00937931	1850.94	0.0133028	2075.86	0.0439307	1850.94	0.0473608	1850.94	0.0178521	1850.94	0.0123749
2267.66	0.00262749	2220.17	0.121407	2267.66	0.00735792	1851.76	0.0158869	1851.76	0.00994881	1851.76	0.0139175	2076.62	0.0404877	1851.76	0.051382	1851.76	0.0200543	1851.76	0.0158254
2268.36	0.00323715	2220.88	0.11343	2268.36	0.00565751	1852.57	0.0142104	1852.57	0.00979271	1852.57	0.0140019	2077.37	0.0357835	1852.57	0.0538329	1852.57	0.0188967	1852.57	0.0121457
2269.06	0.00236323	2221.6	0.106477	2269.06	0.00808128	1853.39	0.0137216	1853.39	0.00894684	1853.39	0.0133071	2078.13	0.0330185	1853.39	0.0529621	1853.39	0.0192529	1853.39	0.0105868
2269.76	0.00236951	2222.32	0.0965619	2269.76	0.00691336	1854.2	0.0133689	1854.2	0.00719095	1854.2	0.012778	2078.88	0.0334785	1854.2	0.0477667	1854.2	0.0131586	1854.2	0.0119116
2270.46	0.00261841	2223.03	0.0862232	2270.46	0.0045901	1855.02	0.0120197	1855.02	0.00696174	1855.02	0.0121426	2079.64	0.0364565	1855.02	0.0441739	1855.02	0.0146526	1855.02	0.00911457
2271.16	0.00241464	2223.75	0.0722802	2271.16	0.00671168	1855.83	0.0110327	1855.83	0.00780117	1855.83	0.0116388	2080.39	0.0388187	1855.83	0.0466703	1855.83	0.0140188	1855.83	0.0106054
2271.87	0.0028948	2224.46	0.0627319	2271.87	0.00786428	1856.65	0.0107885	1856.65	0.00791658	1856.65	0.0104632	2081.15	0.0393254	1856.65	0.0505896	1856.65	0.0119837	1856.65	0.0104903
2272.57	0.00292363	2225.17	0.0654017	2272.57	0.00738882	1857.46	0.0119853	1857.46	0.00717012	1857.46	0.0113919	2081.91	0.037935	1857.46	0.052165	1857.46	0.0168837	1857.46	0.0111559
2273.27	0.00208876	2225.89	0.0718042	2273.27	0.00929679	1858.28	0.0138676	1858.28	0.00775521	1858.28	0.0134079	2082.66	0.0378225	1858.28	0.0514575	1858.28	0.0133169	1858.28	0.0100111
2273.97	0.00196416	2226.6	0.0758466	2273.97	0.00853749	1859.09	0.0141655	1859.09	0.00936078	1859.09	0.0141411	2083.41	0.0407718	1859.09	0.0538573	1859.09	0.0171649	1859.09	0.0125827
2274.67	0.00221032	2227.32	0.0778401	2274.67	0.00695349	1859.91	0.0140502	1859.91	0.00907307	1859.91	0.0127448	2084.17	0.0452359	1859.91	0.0548044	1859.91	0.0140119	1859.91	0.012739
2275.36	0.00220859	2228.03	0.0793318	2275.36	0.00938269	1860.72	0.0140289	1860.72	0.00763763	1860.72	0.0115301	2084.92	0.0494211	1860.72	0.051092	1860.72	0.0163145	1860.72	0.011978
2276.06	0.00260209	2228.74	0.0817778	2276.06	0.00773897	1861.53	0.0122212	1861.53	0.00677985	1861.53	0.0113912	2085.68	0.0508012	1861.53	0.0460481	1861.53	0.00791988	1861.53	0.0104865
2276.76	0.00214979	2229.46	0.0802247	2276.76	0.00819998	1862.35	0.0106837	1862.35	0.00697161	1862.35	0.0105902	2086.43	0.0482529	1862.35	0.0430313	1862.35	0.0120497	1862.35	0.00837332
2277.46	0.00249438	2230.17	0.0727484	2277.46	0.00922246	1863.16	0.0109286	1863.16	0.00683663	1863.16	0.00897662	2087.19	0.0449915	1863.16	0.0410644	1863.16	0.0131557	1863.16	0.00917685
2278.16	0.00191671	2230.88	0.0690865	2278.16	0.00826384	1863.97	0.0117924	1863.97	0.0063542	1863.97	0.0103791	2087.94	0.045281	1863.97	0.0401991	1863.97	0.0130568	1863.97	0.00687756
2278.86	0.00205361	2231.59	0.0684552	2278.86	0.0103905	1864.78	0.0118149	1864.78	0.00607841	1864.78	0.0118778	2088.69	0.0456418	1864.78	0.0384635	1864.78	0.012477	1864.78	0.00874116
2279.56	0.00240674	2232.31	0.0658329	2279.56	0.0110613	1865.6	0.0116208	1865.6	0.00590174	1865.6	0.0103526	2089.45	0.0448872	1865.6	0.0367665	1865.6	0.0166014	1865.6	0.00868299
2280.26	0.00226881	2233.02	0.0656101	2280.26	0.00997845	1866.41	0.0122046	1866.41	0.00560962	1866.41	0.00967579	2090.2	0.0460576	1866.41	0.0359084	1866.41	0.011737	1866.41	0.00762111
2280.95	0.00223249	2233.73	0.0715762	2280.95	0.00965214	1867.22	0.0119806	1867.22	0.00691029	1867.22	0.00978913	2090.95	0.0480258	1867.22	0.0335557	1867.22	0.0111531	1867.22	0.0106556
2281.65	0.002397	2234.44	0.0772416	2281.65	0.00928714	1868.03	0.0113588	1868.03	0.00756816	1868.03	0.00960274	2091.7	0.050104	1868.03	0.0318282	1868.03	0.0103304	1868.03	0.0100663
2282.35	0.00174761	2235.15	0.0790442	2282.35	0.0096467	1868.84	0.011177	1868.84	0.00611052	1868.84	0.00928097	2092.46	0.0523944	1868.84	0.0309229	1868.84	0.00686496	1868.84	0.00954924
2283.05	0.00328942	2235.87	0.0806914	2283.05	0.0101268	1869.66	0.0113774	1869.66	0.00505639	1869.66	0.00914489	2093.21	0.054407	1869.66	0.0307835	1869.66	0.0126055	1869.66	0.00774668
2283.74	0.0034002	2236.58	0.0822314	2283.74	0.00883132	1870.47	0.0111574	1870.47	0.00574799	1870.47	0.00932396	2093.96	0.0582062	1870.47	0.030206	1870.47	0.0110441	1870.47	0.00873502
2284.44	0.00304603	2237.29	0.0848682	2284.44	0.00875969	1871.28	0.0104207	1871.28	0.00627192	1871.28	0.00892672	2094.71	0.062098	1871.28	0.0284166	1871.28	0.0100281	1871.28	0.00840056
2285.14	0.00324009	2238	0.087658	2285.14	0.0111854	1872.09	0.0104928	1872.09	0.00544386	1872.09	0.00757419	2095.46	0.0633982	1872.09	0.0280851	1872.09	0.0107745	1872.09	0.00662378
2285.83	0.00377701	2238.71	0.0886467	2285.83	0.0101927	1872.9	0.0114145	1872.9	0.00568427	1872.9	0.00757264	2096.21	0.0644201	1872.9	0.0268835	1872.9	0.0106296	1872.9	0.00676738
2286.53	0.00272176	2239.42	0.0879498	2286.53	0.0090904	1873.71	0.0114191	1873.71	0.00699705	1873.71	0.00842068	2096.96	0.0706607	1873.71	0.0244893	1873.71	0.0098568	1873.71	0.00696732
2287.23	0.00410702	2240.13	0.0857565	2287.23	0.0113737	1874.52	0.0109135	1874.52	0.00669053	1874.52	0.0078547	2097.71	0.0793264	1874.52	0.0225195	1874.52	0.00930807	1874.52	0.00900998
2287.92	0.00381001	2240.84	0.0809369	2287.92	0.0115743	1875.33	0.0105031	1875.33	0.00642861	1875.33	0.00707465	2098.47	0.0869849	1875.33	0.0216011	1875.33	0.010468	1875.33	0.00776982
2288.62	0.00417892	2241.55	0.0769134	2288.62	0.00869608	1876.14	0.0107356	1876.14	0.00585539	1876.14	0.00740135	2099.22	0.0941611	1876.14	0.0242153	1876.14	0.00957717	1876.14	0.00798851
2289.31	0.00339621	2242.26	0.0803321	2289.31	0.0101399	1876.95	0.0109396	1876.95	0.00449345	1876.95	0.0078225	2099.97	0.101673	1876.95	0.0247524	1876.95	0.00919096	1876.95	0.00839828
2290.01	0.00368788	2242.97	0.0912762	2290.01	0.0128748	1877.76	0.0120076	1877.76	0.00508276	1877.76	0.00745871	2100.72	0.113598	1877.76	0.0220912	1877.76	0.0103073	1877.76	0.00924242
2290.7	0.00362227	2243.68	0.0994806	2290.7	0.0110575	1878.57	0.0119697	1878.57	0.00633397	1878.57	0.00808565	2101.47	0.131599	1878.57	0.021998	1878.57	0.00992637	1878.57	0.0073526
2291.4	0.00374887	2244.39	0.100131	2291.4	0.010215	1879.38	0.0109935	1879.38	0.00628688	1879.38	0.00772322	2102.22	0.149876	1879.38	0.0228911	1879.38	0.00775671	1879.38	0.00882333
2292.09	0.00429875	2245.09	0.0997105	2292.09	0.0114196	1880.18	0.0113982	1880.18	0.00619922	1880.18	0.00653935	2102.96	0.167097	1880.18	0.0216594	1880.18	0.0110134	1880.18	0.00658604
2292.79	0.00435953	2245.8	0.103354	2292.79	0.012932	1880.99	0.0119544	1880.99	0.00652595	1880.99	0.00664935	2103.71	0.187779	1880.99	0.0217838	1880.99	0.00642734	1880.99	0.00678491
2293.48	0.0045525	2246.51	0.109104	2293.48	0.0140439	1881.8	0.0119494	1881.8	0.00700476	1881.8	0.00773424	2104.46	0.210527	1881.8	0.0226159	1881.8	0.0109591	1881.8	0.00823314
2294.18	0.00444831	2247.22	0.110838	2294.18	0.0127394	1882.61	0.0118189	1882.61	0.00774863	1882.61	0.0095635	2105.21	0.235612	1882.61	0.0236395	1882.61	0.00806135	1882.61	0.0095157
2294.87	0.00513418	2247.93	0.108809	2294.87	0.0139536	1883.42	0.0115898	1883.42	0.00860867	1883.42	0.0100011	2105.96	0.266465	1883.42	0.0262319	1883.42	0.0118069	1883.42	0.00682348
2295.56	0.005045	2248.63	0.104379	2295.56	0.0158692	1884.22	0.0123677	1884.22	0.00709829	1884.22	0.0104875	2106.71	0.299834	1884.22	0.0269764	1884.22	0.0115923	1884.22	0.00837743
2296.26	0.00535314	2249.34	0.104587	2296.26	0.0132478	1885.03	0.0128145	1885.03	0.00655602	1885.03	0.0103188	2107.46	0.335327	1885.03	0.0253169	1885.03	0.012254	1885.03	0.00893897
2296.95	0.00571607	2250.05	0.111685	2296.95	0.0149378	1885.84	0.0125364	1885.84	0.00780563	1885.84	0.0101343	2108.2	0.377918	1885.84	0.0235231	1885.84	0.0119796	1885.84	0.00881425
2297.64	0.005264			2297.64	0.0148752	1886.65	0.0122712	1886.65	0.00756794	1886.65	0.0109965	2108.95	0.424297	1886.65	0.0220295	1886.65	0.0104035	1886.65	0.00972293
2298.33	0.00561073			2298.33	0.0155564	1887.45	0.0116963	1887.45	0.00668391	1887.45	0.0101439	2109.7	0.471676	1887.45	0.0201053	1887.45	0.0120484	1887.45	0.00960784
2299.03	0.00464665			2299.03	0.0154993	1888.26	0.0117606	1888.26	0.00727424	1888.26	0.00921753	2110.45	0.525531	1888.26	0.0202016	1888.26	0.00760971	1888.26	0.00754052
2299.72	0.00575708			2299.72	0.0156752	1889.07	0.0125353	1889.07	0.00776974	1889.07	0.00989485	2111.19	0.587361	1889.07	0.0213821	1889.07	0.0102847	1889.07	0.0080973
						1889.87	0.0128524	1889.87	0.00852571	1889.87	0.0100212	2111.94	0.650783	1889.87	0.0210252	1889.87	0.00819598	1889.87	0.0087416
						1890.68	0.0123181	1890.68	0.00855127	1890.68	0.00923133	2112.69	0.712432	1890.68	0.0217876	1890.68	0.0135715	1890.68	0.0077518
						1891.48	0.0125353	1891.48	0.0071357	1891.48	0.0102652	2113.43	0.773093	1891.48	0.0224459	1891.48	0.0148058	1891.48	0.00954091
						1892.29	0.0137344	1892.29	0.00646737	1892.29	0.0120926	2114.18	0.834547	1892.29	0.0226107	1892.29	0.0121189	1892.29	0.0101739
						1893.09	0.0136356	1893.09	0.00693904	1893.09	0.0113774	2114.93	0.894845	1893.09	0.0233252	1893.09	0.0128517	1893.09	0.00751669
						1893.9	0.0123176	1893.9	0.00803567	1893.9	0.0107835	2115.67	0.945318	1893.9	0.0239032	1893.9	0.0113317	1893.9	0.00662392
						1894.7	0.0126913	1894.7	0.00826468	1894.7	0.0110969	2116.42	0.979346	1894.7	0.0235453	1894.7	0.0140337	1894.7	0.0119517
						1895.51	0.0122637	1895.51	0.0086585	1895.51	0.0120344	2117.16	1	1895.51	0.0212689	1895.51	0.0128065	1895.51	0.00683797
						1896.31	0.0119415	1896.31	0.00887725	1896.31	0.0114294	2117.91	1.01009	1896.31	0.0212801	1896.31	0.0086394	1896.31	0.00980099
						1897.12	0.0126457	1897.12	0.00964595	1897.12	0.0103775	2118.65	1.00725	1897.12	0.0237977	1897.12	0.0100204	1897.12	0.00823349
						1897.92	0.0125692	1897.92	0.0101519	1897.92	0.0104986	2119.4	0.986234	1897.92	0.0254938	1897.92	0.0119228	1897.92	0.00940249
						1898.73	0.0123579	1898.73	0.00856109	1898.73	0.0107669	2120.14	0.945156	1898.73	0.0247459	1898.73	0.0133789	1898.73	0.00830741
						1899.53	0.0120145	1899.53	0.00665985	1899.53	0.0099004	2120.89	0.890963	1899.53	0.0245216	1899.53	0.0135809	1899.53	0.00915934
						1900.33	0.012695	1900.33	0.00707668	1900.33	0.00988975	2121.63	0.832359	1900.33	0.0249091	1900.33	0.014128	1900.33	0.0087898
						1901.14	0.0138218	1901.14	0.00837282	1901.14	0.0118361	2122.38	0.769265	1901.14	0.0264941	1901.14	0.0142423	1901.14	0.00934845
						1901.94	0.0140199	1901.94	0.00829926	1901.94	0.0136833	2123.12	0.699389	1901.94	0.0278932	1901.94	0.0154526	1901.94	0.0116612
						1902.74	0.0131058	1902.74	0.00687309	1902.74	0.0124927	2123.86	0.626226	1902.74	0.029267	1902.74	0.0145715	1902.74	0.00950224
						1903.55	0.0122908	1903.55	0.00723395	1903.55	0.0117823	2124.6	0.553304	1903.55	0.027567	1903.55	0.0112376	1903.55	0.0095624
						1904.35	0.0123347	1904.35	0.00844228	1904.35	0.0116862	2125.35	0.485144	1904.35	0.024243	1904.35	0.0141907	1904.35	0.0111813
						1905.15	0.0132004	1905.15	0.00809551	1905.15	0.0112802	2126.09	0.421307	1905.15	0.0240364	1905.15	0.0119178	1905.15	0.00955637
						1905.95	0.0133444	1905.95	0.00832697	1905.95	0.0126832	2126.83	0.359925	1905.95	0.0270251	1905.95	0.0171065	1905.95	0.00844457
						1906.76	0.0132022	1906.76	0.00857489	1906.76	0.013467	2127.58	0.3044	1906.76	0.0298041	1906.76	0.016087	1906.76	0.0083967
						1907.56	0.0121016	1907.56	0.00788627	1907.56	0.0126539	2128.32	0.255231	1907.56	0.0292117	1907.56	0.0128552	1907.56	0.01124
						1908.36	0.0122977	1908.36	0.00725007	1908.36	0.012574	2129.06	0.211024	1908.36	0.0289399	1908.36	0.017578	1908.36	0.0112877
						1909.16	0.0136507	1909.16	0.00818134	1909.16	0.0129355	2129.8	0.172546	1909.16	0.0288728	1909.16	0.0162019	1909.16	0.0095304
						1909.96	0.014371	1909.96	0.0096778	1909.96	0.0131093	2130.54	0.139313	1909.96	0.0282654	1909.96	0.0159549	1909.96	0.0104457
						1910.76	0.0135193	1910.76	0.00997783	1910.76	0.0128047	2131.29	0.112562	1910.76	0.0288911	1910.76	0.0158477	1910.76	0.011567
						1911.56	0.0127786	1911.56	0.0102827	1911.56	0.0116703	2132.03	0.0934237	1911.56	0.0274719	1911.56	0.0144925	1911.56	0.0102916
						1912.36	0.0135501	1912.36	0.0111593	1912.36	0.0117093	2132.77	0.0775778	1912.36	0.0277736	1912.36	0.0142921	1912.36	0.0103544
						1913.16	0.0136349	1913.16	0.0109922	1913.16	0.013372	2133.51	0.0626139	1913.16	0.0293581	1913.16	0.0145349	1913.16	0.0140062
						1913.96	0.0133557	1913.96	0.00977739	1913.96	0.0141269	2134.25	0.0498562	1913.96	0.0287497	1913.96	0.0139828	1913.96	0.00837357
						1914.76	0.0130338	1914.76	0.00934105	1914.76	0.0150195	2134.99	0.0394398	1914.76	0.0295831	1914.76	0.0172774	1914.76	0.00822924
						1915.56	0.0133837	1915.56	0.0089822	1915.56	0.0156753	2135.73	0.03258	1915.56	0.031141	1915.56	0.0138318	1915.56	0.00864173
						1916.36	0.0151915	1916.36	0.00945289	1916.36	0.0150904	2136.47	0.0288387	1916.36	0.0317893	1916.36	0.0154917	1916.36	0.0119682
						1917.16	0.0159733	1917.16	0.0100613	1917.16	0.0148474	2137.21	0.0271169	1917.16	0.0335691	1917.16	0.0153383	1917.16	0.00949173
						1917.96	0.0156462	1917.96	0.010961	1917.96	0.0140093	2137.95	0.027502	1917.96	0.0346032	1917.96	0.0196878	1917.96	0.0110402
						1918.76	0.0146131	1918.76	0.0107387	1918.76	0.0122847	2138.69	0.0261454	1918.76	0.0342732	1918.76	0.0196185	1918.76	0.0119506
						1919.56	0.014497	1919.56	0.00930935	1919.56	0.0121718	2139.43	0.0221115	1919.56	0.0310283	1919.56	0.0142222	1919.56	0.010006
						1920.36	0.0151723	1920.36	0.00863294	1920.36	0.0130972	2140.17	0.0181222	1920.36	0.0284731	1920.36	0.0135884	1920.36	0.0120055
						1921.15	0.0153289	1921.15	0.00821423	1921.15	0.014704	2140.9	0.0157792	1921.15	0.0291069	1921.15	0.0151259	1921.15	0.012175
						1921.95	0.014801	1921.95	0.00941356	1921.95	0.0151071	2141.64	0.0142203	1921.95	0.0311238	1921.95	0.0174426	1921.95	0.0128354
						1922.75	0.0151511	1922.75	0.0110012	1922.75	0.0133867	2142.38	0.0122315	1922.75	0.0329336	1922.75	0.0161312	1922.75	0.011795
						1923.55	0.0162826	1923.55	0.011178	1923.55	0.0134836	2143.12	0.0129342	1923.55	0.0345353	1923.55	0.0199235	1923.55	0.0118006
						1924.34	0.0163863	1924.34	0.0107628	1924.34	0.0157417	2143.86	0.0173194	1924.34	0.0365698	1924.34	0.0191669	1924.34	0.0119953
						1925.14	0.0159103	1925.14	0.0109663	1925.14	0.016687	2144.59	0.0199183	1925.14	0.0373023	1925.14	0.0212474	1925.14	0.0127546
						1925.94	0.0155644	1925.94	0.0114455	1925.94	0.0159407	2145.33	0.0172847	1925.94	0.0358233	1925.94	0.0164404	1925.94	0.0110251
						1926.74	0.0143522	1926.74	0.0104211	1926.74	0.0152046	2146.07	0.0137377	1926.74	0.0339065	1926.74	0.0158262	1926.74	0.0137141
						1927.53	0.0146882	1927.53	0.0086942	1927.53	0.0153034	2146.81	0.0147984	1927.53	0.0353921	1927.53	0.0187242	1927.53	0.0122663
						1928.33	0.0178767	1928.33	0.00886485	1928.33	0.015699	2147.54	0.0197523	1928.33	0.035221	1928.33	0.0184038	1928.33	0.0133077
						1929.12	0.0179004	1929.12	0.00929604	1929.12	0.0162558	2148.28	0.025822	1929.12	0.0330133	1929.12	0.0179398	1929.12	0.0129437
						1929.92	0.0160132	1929.92	0.010451	1929.92	0.0155944	2149.02	0.0303109	1929.92	0.0346768	1929.92	0.021015	1929.92	0.0134085
						1930.71	0.0160381	1930.71	0.0106619	1930.71	0.0156713	2149.75	0.0324939	1930.71	0.0353679	1930.71	0.0150484	1930.71	0.0111605
						1931.51	0.0168462	1931.51	0.00947816	1931.51	0.0164473	2150.49	0.0346983	1931.51	0.0355124	1931.51	0.0182763	1931.51	0.0126856
						1932.31	0.0164469	1932.31	0.0090202	1932.31	0.0161518	2151.22	0.0380506	1932.31	0.0366823	1932.31	0.0157451	1932.31	0.0120153
						1933.1	0.0149441	1933.1	0.00966399	1933.1	0.0169531	2151.96	0.0405106	1933.1	0.0384481	1933.1	0.0184398	1933.1	0.0148193
						1933.9	0.0137318	1933.9	0.0102978	1933.9	0.0168732	2152.69	0.0405554	1933.9	0.0390275	1933.9	0.017509	1933.9	0.0129755
						1934.69	0.0142422	1934.69	0.0105884	1934.69	0.0167869	2153.43	0.0399331	1934.69	0.0362985	1934.69	0.0160843	1934.69	0.0122797
						1935.49	0.0153799	1935.49	0.00986352	1935.49	0.0164744	2154.17	0.0425556	1935.49	0.0352495	1935.49	0.0168437	1935.49	0.0124581
						1936.28	0.0163827	1936.28	0.00961317	1936.28	0.0148964	2154.9	0.0491153	1936.28	0.0353044	1936.28	0.0165459	1936.28	0.0114929
						1937.07	0.0173184	1937.07	0.0100992	1937.07	0.0153144	2155.63	0.0564102	1937.07	0.0364625	1937.07	0.0195715	1937.07	0.0126647
						1937.87	0.0177393	1937.87	0.0116828	1937.87	0.0167017	2156.37	0.0624826	1937.87	0.0376925	1937.87	0.0187691	1937.87	0.0135784
						1938.66	0.0170524	1938.66	0.0121635	1938.66	0.0169599	2157.1	0.0656347	1938.66	0.0374865	1938.66	0.0160697	1938.66	0.0113333
						1939.45	0.0168152	1939.45	0.0109913	1939.45	0.0173904	2157.84	0.0669633	1939.45	0.0368697	1939.45	0.0174827	1939.45	0.0129241
						1940.25	0.0167509	1940.25	0.0103314	1940.25	0.0174572	2158.57	0.0687311	1940.25	0.0372041	1940.25	0.0163585	1940.25	0.015143
						1941.04	0.0175919	1941.04	0.0119435	1941.04	0.017654	2159.3	0.0706743	1941.04	0.0398788	1941.04	0.0188025	1941.04	0.0135618
						1941.83	0.0174453	1941.83	0.0126648	1941.83	0.0181895	2160.04	0.071084	1941.83	0.0406813	1941.83	0.0183337	1941.83	0.0130944
						1942.63	0.017739	1942.63	0.0109243	1942.63	0.0181638	2160.77	0.067782	1942.63	0.0395331	1942.63	0.0192394	1942.63	0.0133067
						1943.42	0.0187788	1943.42	0.010898	1943.42	0.0181387	2161.5	0.0621151	1943.42	0.0394728	1943.42	0.0213453	1943.42	0.0142388
						1944.21	0.017889	1944.21	0.0114699	1944.21	0.01769	2162.24	0.0558	1944.21	0.0376927	1944.21	0.0175352	1944.21	0.0119417
						1945	0.0176684	1945	0.0111663	1945	0.0168947	2162.97	0.0521841	1945	0.0381175	1945	0.0165694	1945	0.0131011
						1945.79	0.0172461	1945.79	0.0108246	1945.79	0.0156886	2163.7	0.0522168	1945.79	0.0383191	1945.79	0.017973	1945.79	0.0146966
						1946.59	0.0160515	1946.59	0.00986868	1946.59	0.0157497	2164.43	0.052552	1946.59	0.0373104	1946.59	0.0162292	1946.59	0.0127163
						1947.38	0.0167729	1947.38	0.0100722	1947.38	0.0184439	2165.16	0.050379	1947.38	0.0375453	1947.38	0.0180034	1947.38	0.0133172
						1948.17	0.0179128	1948.17	0.0117316	1948.17	0.0197211	2165.9	0.047006	1948.17	0.0387218	1948.17	0.0202284	1948.17	0.0132607
						1948.96	0.018151	1948.96	0.0126346	1948.96	0.0189088	2166.63	0.0458017	1948.96	0.0405395	1948.96	0.0227301	1948.96	0.0121726
						1949.75	0.0180187	1949.75	0.0124109	1949.75	0.0193564	2167.36	0.0462139	1949.75	0.0414383	1949.75	0.0201896	1949.75	0.0111484
						1950.54	0.0187851	1950.54	0.0127473	1950.54	0.0205116	2168.09	0.0449261	1950.54	0.0408265	1950.54	0.0191266	1950.54	0.0129445
						1951.33	0.0184954	1951.33	0.012686	1951.33	0.0198277	2168.82	0.0424691	1951.33	0.0412679	1951.33	0.0179406	1951.33	0.0131192
						1952.12	0.0167821	1952.12	0.0118135	1952.12	0.0175731	2169.55	0.0414738	1952.12	0.0402361	1952.12	0.0207442	1952.12	0.0114109
						1952.91	0.0166947	1952.91	0.0125582	1952.91	0.017623	2170.28	0.0392883	1952.91	0.0391499	1952.91	0.0186926	1952.91	0.012067
						1953.7	0.0186648	1953.7	0.0136385	1953.7	0.0191021	2171.01	0.0360385	1953.7	0.0405332	1953.7	0.017295	1953.7	0.0144236
						1954.49	0.0191722	1954.49	0.0123734	1954.49	0.0195493	2171.74	0.0356173	1954.49	0.041095	1954.49	0.015187	1954.49	0.0133027
						1955.28	0.0187679	1955.28	0.011376	1955.28	0.018574	2172.47	0.0357721	1955.28	0.0408952	1955.28	0.0173056	1955.28	0.0154758
						1956.07	0.0170476	1956.07	0.0119672	1956.07	0.0180169	2173.2	0.0345812	1956.07	0.0412981	1956.07	0.0203478	1956.07	0.0139514
						1956.86	0.0161144	1956.86	0.0121531	1956.86	0.0188245	2173.93	0.0329806	1956.86	0.0402109	1956.86	0.0178924	1956.86	0.0135625
						1957.64	0.0162554	1957.64	0.0122993	1957.64	0.0191204	2174.66	0.0313027	1957.64	0.0401616	1957.64	0.0197284	1957.64	0.0131302
						1958.43	0.017244	1958.43	0.0125562	1958.43	0.018782	2175.39	0.031572	1958.43	0.0427707	1958.43	0.0213757	1958.43	0.0143523
						1959.22	0.0175193	1959.22	0.0124523	1959.22	0.0180234	2176.12	0.0345927	1959.22	0.0443472	1959.22	0.017265	1959.22	0.0122961
						1960.01	0.0183382	1960.01	0.0115435	1960.01	0.0176797	2176.84	0.0354761	1960.01	0.0438799	1960.01	0.014223	1960.01	0.0144385
						1960.8	0.0184218	1960.8	0.0110087	1960.8	0.0176912	2177.57	0.0330847	1960.8	0.0430816	1960.8	0.020217	1960.8	0.0113088
						1961.58	0.0184842	1961.58	0.0124682	1961.58	0.016979	2178.3	0.0335449	1961.58	0.0431933	1961.58	0.016273	1961.58	0.0128904
						1962.37	0.0194208	1962.37	0.0123501	1962.37	0.0168554	2179.03	0.0389774	1962.37	0.0439821	1962.37	0.0191226	1962.37	0.0152168
						1963.16	0.0192759	1963.16	0.0115263	1963.16	0.0175377	2179.76	0.0437724	1963.16	0.0439898	1963.16	0.0173692	1963.16	0.0131095
						1963.95	0.0182604	1963.95	0.012101	1963.95	0.0176464	2180.48	0.0440578	1963.95	0.0429897	1963.95	0.0139842	1963.95	0.0116439
						1964.73	0.0176279	1964.73	0.0123904	1964.73	0.0182398	2181.21	0.0404308	1964.73	0.042555	1964.73	0.0155023	1964.73	0.0120936
						1965.52	0.0170066	1965.52	0.0126151	1965.52	0.0182697	2181.94	0.0378985	1965.52	0.0437496	1965.52	0.0168724	1965.52	0.0155203
						1966.31	0.0172174	1966.31	0.0130812	1966.31	0.0178503	2182.66	0.0403845	1966.31	0.0425802	1966.31	0.0193722	1966.31	0.0137311
						1967.09	0.0178804	1967.09	0.012329	1967.09	0.0171933	2183.39	0.0437161	1967.09	0.039186	1967.09	0.0166035	1967.09	0.0123703
						1967.88	0.0167706	1967.88	0.0115243	1967.88	0.0174551	2184.12	0.0433097	1967.88	0.0376713	1967.88	0.0175394	1967.88	0.0116253
						1968.66	0.0155375	1968.66	0.0113385	1968.66	0.0171387	2184.84	0.0403564	1968.66	0.0368376	1968.66	0.0128033	1968.66	0.0114383
						1969.45	0.0158995	1969.45	0.0113263	1969.45	0.0155468	2185.57	0.0365103	1969.45	0.0374848	1969.45	0.0136414	1969.45	0.013477
						1970.23	0.0178292	1970.23	0.0105602	1970.23	0.0151638	2186.29	0.0334332	1970.23	0.0378296	1970.23	0.0138657	1970.23	0.0135674
						1971.02	0.0190395	1971.02	0.00995955	1971.02	0.015659	2187.02	0.0361339	1971.02	0.0383243	1971.02	0.0190376	1971.02	0.0147163
						1971.81	0.0178611	1971.81	0.0111946	1971.81	0.015762	2187.75	0.0424548	1971.81	0.0372072	1971.81	0.0177361	1971.81	0.0110016
						1972.59	0.017562	1972.59	0.0117376	1972.59	0.0162725	2188.47	0.0468254	1972.59	0.035892	1972.59	0.0184811	1972.59	0.0108846
						1973.37	0.0180691	1973.37	0.0111931	1973.37	0.0164306	2189.2	0.0463589	1973.37	0.0343207	1973.37	0.0188959	1973.37	0.0127472
						1974.16	0.0171261	1974.16	0.0108733	1974.16	0.0156765	2189.92	0.0414703	1974.16	0.0345365	1974.16	0.0144615	1974.16	0.0116098
						1974.94	0.0166744	1974.94	0.0103305	1974.94	0.0155978	2190.65	0.037538	1974.94	0.0350552	1974.94	0.0144717	1974.94	0.0138072
						1975.73	0.0164524	1975.73	0.0108632	1975.73	0.0157945	2191.37	0.0380735	1975.73	0.0325513	1975.73	0.0153899	1975.73	0.0120436
						1976.51	0.0161676	1976.51	0.01039	1976.51	0.0153439	2192.09	0.0412768	1976.51	0.0284887	1976.51	0.0142989	1976.51	0.0131262
						1977.29	0.0156184	1977.29	0.00965919	1977.29	0.0147661	2192.82	0.0432397	1977.29	0.0270833	1977.29	0.0135273	1977.29	0.0118777
						1978.08	0.0156514	1978.08	0.00980246	1978.08	0.013385	2193.54	0.0413906	1978.08	0.0273834	1978.08	0.0129015	1978.08	0.0120093
						1978.86	0.0159806	1978.86	0.00991479	1978.86	0.0125436	2194.26	0.0378245	1978.86	0.0279517	1978.86	0.0135987	1978.86	0.0101916
						1979.64	0.0168156	1979.64	0.0103092	1979.64	0.0128229	2194.99	0.0366332	1979.64	0.028691	1979.64	0.0137652	1979.64	0.0130908
						1980.43	0.0171687	1980.43	0.00989468	1980.43	0.0145513	2195.71	0.0389877	1980.43	0.0284542	1980.43	0.0154505	1980.43	0.0126031
						1981.21	0.0167742	1981.21	0.00975571	1981.21	0.0146711	2196.43	0.0433235	1981.21	0.0273367	1981.21	0.0167263	1981.21	0.0102899
						1981.99	0.0158304	1981.99	0.00993419	1981.99	0.0133983	2197.16	0.0464428	1981.99	0.0266985	1981.99	0.0131591	1981.99	0.0107474
						1982.77	0.0152304	1982.77	0.0101776	1982.77	0.0123607	2197.88	0.0451479	1982.77	0.0250966	1982.77	0.0118698	1982.77	0.0113778
						1983.55	0.014494	1983.55	0.00987584	1983.55	0.0122628	2198.6	0.0421305	1983.55	0.0228146	1983.55	0.0111454	1983.55	0.0114611
						1984.33	0.0153825	1984.33	0.00919204	1984.33	0.0142095	2199.32	0.040185	1984.33	0.0240659	1984.33	0.0115864	1984.33	0.0126625
						1985.12	0.016443	1985.12	0.0086095	1985.12	0.0159927	2200.04	0.0390513	1985.12	0.0257045	1985.12	0.0167248	1985.12	0.010457
						1985.9	0.0157695	1985.9	0.00836202	1985.9	0.0149644	2200.77	0.0397877	1985.9	0.0236117	1985.9	0.0153977	1985.9	0.0103761
						1986.68	0.0154559	1986.68	0.00869621	1986.68	0.0147334	2201.49	0.0430371	1986.68	0.0235144	1986.68	0.0151373	1986.68	0.0111704
						1987.46	0.014217	1987.46	0.00841436	1987.46	0.0144992	2202.21	0.0458457	1987.46	0.022858	1987.46	0.011562	1987.46	0.0125327
						1988.24	0.0135639	1988.24	0.00807367	1988.24	0.0126441	2202.93	0.0448442	1988.24	0.0208191	1988.24	0.0117627	1988.24	0.00959798
						1989.02	0.0134856	1989.02	0.00836701	1989.02	0.0112801	2203.65	0.0404946	1989.02	0.0216478	1989.02	0.00978178	1989.02	0.00827411
						1989.8	0.0137664	1989.8	0.00881931	1989.8	0.0109536	2204.37	0.0370465	1989.8	0.0229034	1989.8	0.00887758	1989.8	0.0112414
						1990.58	0.0146444	1990.58	0.00915063	1990.58	0.0105799	2205.09	0.0377418	1990.58	0.0221414	1990.58	0.0115012	1990.58	0.0100803
						1991.36	0.0159959	1991.36	0.00924367	1991.36	0.0109256	2205.81	0.0395881	1991.36	0.0211464	1991.36	0.0123402	1991.36	0.0108896
						1992.14	0.0154591	1992.14	0.00844364	1992.14	0.0108727	2206.53	0.0396109	1992.14	0.0218133	1992.14	0.0114731	1992.14	0.0114703
						1992.92	0.0148654	1992.92	0.00793087	1992.92	0.0104003	2207.25	0.0396581	1992.92	0.0214189	1992.92	0.0128213	1992.92	0.0121551
						1993.7	0.0160652	1993.7	0.00790972	1993.7	0.0114773	2207.97	0.041047	1993.7	0.020595	1993.7	0.010502	1993.7	0.0110268
						1994.48	0.0150326	1994.48	0.00781871	1994.48	0.0107528	2208.69	0.0431792	1994.48	0.0195735	1994.48	0.0127457	1994.48	0.0115017
						1995.25	0.0137195	1995.25	0.00637991	1995.25	0.0103381	2209.41	0.0438594	1995.25	0.0188017	1995.25	0.0104643	1995.25	0.0109687
						1996.03	0.013657	1996.03	0.00702975	1996.03	0.0103561	2210.13	0.0419199	1996.03	0.0193423	1996.03	0.0137912	1996.03	0.0116024
						1996.81	0.0137507	1996.81	0.00883535	1996.81	0.00986905	2210.85	0.0384978	1996.81	0.0174673	1996.81	0.0125427	1996.81	0.0127852
						1997.59	0.0142439	1997.59	0.00819895	1997.59	0.011159	2211.56	0.0365262	1997.59	0.0158416	1997.59	0.0153222	1997.59	0.0127618
						1998.37	0.0140396	1998.37	0.00717054	1998.37	0.0109508	2212.28	0.0368944	1998.37	0.0147924	1998.37	0.00812606	1998.37	0.0118458
						1999.14	0.0127999	1999.14	0.00728963	1999.14	0.00949165	2213	0.0371885	1999.14	0.013593	1999.14	0.0112089	1999.14	0.013291
						1999.92	0.0123179	1999.92	0.007209	1999.92	0.00991224	2213.72	0.0386432	1999.92	0.0129152	1999.92	0.00855881	1999.92	0.0104671
						2000.7	0.0127939	2000.7	0.00617724	2000.7	0.0102251	2214.44	0.0417666	2000.7	0.0132481	2000.7	0.0117033	2000.7	0.013631
						2001.48	0.0124261	2001.48	0.00561651	2001.48	0.00923443	2215.15	0.0436558	2001.48	0.012892	2001.48	0.0136057	2001.48	0.0114398
						2002.25	0.0119664	2002.25	0.00661915	2002.25	0.00913145	2215.87	0.0436252	2002.25	0.0127897	2002.25	0.0139375	2002.25	0.0134899
						2003.03	0.0123156	2003.03	0.00752912	2003.03	0.0102653	2216.59	0.0420958	2003.03	0.0138398	2003.03	0.0107683	2003.03	0.0121973
						2003.81	0.0125711	2003.81	0.00751963	2003.81	0.0096622	2217.3	0.0396639	2003.81	0.0147915	2003.81	0.0168313	2003.81	0.0163523
						2004.58	0.0133518	2004.58	0.00627906	2004.58	0.00875865	2218.02	0.0388072	2004.58	0.0142578	2004.58	0.0161659	2004.58	0.0161136
						2005.36	0.0131187	2005.36	0.00414515	2005.36	0.00920145	2218.74	0.0383424	2005.36	0.0122865	2005.36	0.0168699	2005.36	0.0164044
						2006.13	0.0125819	2006.13	0.00474648	2006.13	0.0105305	2219.45	0.0370317	2006.13	0.0113398	2006.13	0.0169227	2006.13	0.0160626
						2006.91	0.0134456	2006.91	0.00571491	2006.91	0.00995226	2220.17	0.0396999	2006.91	0.0115485	2006.91	0.0202977	2006.91	0.0149592
						2007.68	0.0134683	2007.68	0.00643156	2007.68	0.00867885	2220.88	0.044463	2007.68	0.0118402	2007.68	0.0201353	2007.68	0.015826
						2008.46	0.0116476	2008.46	0.00648766	2008.46	0.0085682	2221.6	0.0435632	2008.46	0.0124799	2008.46	0.0261355	2008.46	0.0179941
						2009.23	0.0103554	2009.23	0.00540253	2009.23	0.00877395	2222.32	0.0395791	2009.23	0.0115509	2009.23	0.026744	2009.23	0.0180992
						2010.01	0.0107765	2010.01	0.0049147	2010.01	0.00857563	2223.03	0.0373431	2010.01	0.00715794	2010.01	0.0263683	2010.01	0.0188731
						2010.78	0.0121989	2010.78	0.00528483	2010.78	0.00880574	2223.75	0.0358528	2010.78	0.00736592	2010.78	0.0307526	2010.78	0.0177404
						2011.56	0.0129527	2011.56	0.00509546	2011.56	0.00769685	2224.46	0.0351691	2011.56	0.00692452	2011.56	0.0364621	2011.56	0.0198771
						2012.33	0.0127649	2012.33	0.00516262	2012.33	0.00693273	2225.17	0.035239	2012.33	0.00509344	2012.33	0.0346018	2012.33	0.0200308
						2013.11	0.0114338	2013.11	0.00554092	2013.11	0.00796823	2225.89	0.0351775	2013.11	0.00507519	2013.11	0.038627	2013.11	0.0203488
						2013.88	0.0109925	2013.88	0.0056095	2013.88	0.00842774	2226.6	0.0359	2013.88	0.0054683	2013.88	0.0412492	2013.88	0.0198532
						2014.65	0.0125326	2014.65	0.00559559	2014.65	0.00812482	2227.32	0.0369636	2014.65	0.0068714	2014.65	0.0431662	2014.65	0.020906
						2015.43	0.0120441	2015.43	0.00453635	2015.43	0.00796304	2228.03	0.035813	2015.43	0.00699971	2015.43	0.0454691	2015.43	0.0190203
						2016.2	0.0101157	2016.2	0.00459959	2016.2	0.00757511	2228.74	0.0332953	2016.2	0.00889652	2016.2	0.0460984	2016.2	0.0211995
						2016.97	0.0100574	2016.97	0.00538678	2016.97	0.00658612	2229.46	0.0314155	2016.97	0.0114292	2016.97	0.0439509	2016.97	0.0193361
						2017.75	0.0109031	2017.75	0.00630339	2017.75	0.00699037	2230.17	0.0306302	2017.75	0.0127181	2017.75	0.0461237	2017.75	0.0203367
						2018.52	0.0110364	2018.52	0.00703411	2018.52	0.00764048	2230.88	0.0309001	2018.52	0.0128055	2018.52	0.045789	2018.52	0.022677
						2019.29	0.0105946	2019.29	0.00675303	2019.29	0.00757703	2231.59	0.0302571	2019.29	0.00960654	2019.29	0.0449856	2019.29	0.022868
						2020.06	0.0100665	2020.06	0.0060206	2020.06	0.00683125	2232.31	0.0287033	2020.06	0.0076483	2020.06	0.039163	2020.06	0.0207809
						2020.83	0.0106233	2020.83	0.00576085	2020.83	0.00589996	2233.02	0.0274238	2020.83	0.00794718	2020.83	0.0368054	2020.83	0.0232351
						2021.61	0.011213	2021.61	0.00596079	2021.61	0.00662079	2233.73	0.0254649	2021.61	0.00933141	2021.61	0.0378516	2021.61	0.0227613
						2022.38	0.0108947	2022.38	0.00625659	2022.38	0.00766476	2234.44	0.0254083	2022.38	0.00980539	2022.38	0.0375257	2022.38	0.01958
						2023.15	0.00998412	2023.15	0.00694187	2023.15	0.00768605	2235.15	0.0277561	2023.15	0.00963742	2023.15	0.0336632	2023.15	0.02246
						2023.92	0.00800611	2023.92	0.00723699	2023.92	0.00676071	2235.87	0.0285426	2023.92	0.00957478	2023.92	0.0318576	2023.92	0.0222172
						2024.69	0.00861954	2024.69	0.00764132	2024.69	0.00630519	2236.58	0.0272802	2024.69	0.00970864	2024.69	0.0322732	2024.69	0.023592
						2025.46	0.00994135	2025.46	0.008962	2025.46	0.00674952	2237.29	0.0255989	2025.46	0.00968389	2025.46	0.0321771	2025.46	0.0233079
						2026.23	0.0110617	2026.23	0.00933596	2026.23	0.00764511	2238	0.02639	2026.23	0.0113188	2026.23	0.0306514	2026.23	0.0246389
						2027	0.0122373	2027	0.00979747	2027	0.00893807	2238.71	0.0290171	2027	0.0128312	2027	0.0346958	2027	0.0246781
						2027.77	0.0118	2027.77	0.0108592	2027.77	0.00821172	2239.42	0.0295946	2027.77	0.0124717	2027.77	0.0335151	2027.77	0.0235451
						2028.54	0.0113333	2028.54	0.0120373	2028.54	0.00702946	2240.13	0.0290864	2028.54	0.0110309	2028.54	0.033983	2028.54	0.0253696
						2029.31	0.0125079	2029.31	0.01315	2029.31	0.00698101	2240.84	0.0305063	2029.31	0.0106363	2029.31	0.0315582	2029.31	0.0275837
						2030.08	0.011686	2030.08	0.0145907	2030.08	0.00786736	2241.55	0.0343327	2030.08	0.0117908	2030.08	0.0331106	2030.08	0.0307082
						2030.85	0.0100289	2030.85	0.0155501	2030.85	0.00874422	2242.26	0.0404262	2030.85	0.0123639	2030.85	0.0330642	2030.85	0.0286543
						2031.62	0.00996757	2031.62	0.0167368	2031.62	0.00971786	2242.97	0.0481691	2031.62	0.0122305	2031.62	0.032562	2031.62	0.0329933
						2032.39	0.010325	2032.39	0.0176713	2032.39	0.0104705	2243.68	0.0547315	2032.39	0.0131634	2032.39	0.0318342	2032.39	0.0354224
						2033.15	0.00954001	2033.15	0.0188639	2033.15	0.0109224	2244.39	0.0563808	2033.15	0.0135577	2033.15	0.0288642	2033.15	0.0403232
						2033.92	0.00871185	2033.92	0.0195254	2033.92	0.00899404	2245.09	0.0552569	2033.92	0.0118237	2033.92	0.0257333	2033.92	0.0428802
						2034.69	0.00950759	2034.69	0.021838	2034.69	0.00788552	2245.8	0.055904	2034.69	0.0114759	2034.69	0.0254145	2034.69	0.0501455
						2035.46	0.00994911	2035.46	0.0257717	2035.46	0.00888918	2246.51	0.0593217	2035.46	0.0131777	2035.46	0.0284488	2035.46	0.0573764
						2036.23	0.0105461	2036.23	0.0292894	2036.23	0.00971315	2247.22	0.0634339	2036.23	0.0158806	2036.23	0.030229	2036.23	0.0681013
						2036.99	0.0113189	2036.99	0.0313756	2036.99	0.00886555	2247.93	0.0656109	2036.99	0.0160866	2036.99	0.0265802	2036.99	0.0757771
						2037.76	0.0121917	2037.76	0.0328262	2037.76	0.00843462	2248.63	0.065379	2037.76	0.0152678	2037.76	0.0313467	2037.76	0.0915267
						2038.53	0.0123984	2038.53	0.035094	2038.53	0.00874921	2249.34	0.0666119	2038.53	0.0160267	2038.53	0.0316025	2038.53	0.10709
						2039.29	0.0106581	2039.29	0.0381649	2039.29	0.0101597	2250.05	0.0697909	2039.29	0.0168968	2039.29	0.0301411	2039.29	0.128357
						2040.06	0.0099791	2040.06	0.0400604	2040.06	0.00925992			2040.06	0.0177718	2040.06	0.0314486	2040.06	0.149449
						2040.83	0.0112304	2040.83	0.0402158	2040.83	0.0082799			2040.83	0.0193659	2040.83	0.0336922	2040.83	0.177822
						2041.59	0.0120649	2041.59	0.0401081	2041.59	0.00907704			2041.59	0.0192481	2041.59	0.0334559	2041.59	0.213025
						2042.36	0.0111576	2042.36	0.0407938	2042.36	0.0100207			2042.36	0.0192822	2042.36	0.0296942	2042.36	0.252398
						2043.13	0.0105905	2043.13	0.0420375	2043.13	0.0107874			2043.13	0.020825	2043.13	0.032657	2043.13	0.295207
						2043.89	0.0107346	2043.89	0.0415347	2043.89	0.0113003			2043.89	0.024827	2043.89	0.031124	2043.89	0.350008
						2044.66	0.0117414	2044.66	0.0407494	2044.66	0.0110804			2044.66	0.0282239	2044.66	0.0341264	2044.66	0.410984
						2045.42	0.0129479	2045.42	0.0407578	2045.42	0.00870121			2045.42	0.0302626	2045.42	0.0334728	2045.42	0.474901
						2046.19	0.0129768	2046.19	0.0409564	2046.19	0.00808882			2046.19	0.0321255	2046.19	0.0354379	2046.19	0.545123
						2046.95	0.0126313	2046.95	0.0394759	2046.95	0.00965666			2046.95	0.0342668	2046.95	0.0363655	2046.95	0.626268
						2047.72	0.0134332	2047.72	0.0384843	2047.72	0.0101362			2047.72	0.0375545	2047.72	0.0356963	2047.72	0.698577
						2048.48	0.014229	2048.48	0.0379483	2048.48	0.0104504			2048.48	0.0403709	2048.48	0.043215	2048.48	0.778073
						2049.24	0.0148788	2049.24	0.0366028	2049.24	0.0117365			2049.24	0.0438123	2049.24	0.042619	2049.24	0.849311
						2050.01	0.0157363	2050.01	0.0356558	2050.01	0.0123164			2050.01	0.0500021	2050.01	0.0448915	2050.01	0.912629
						2050.77	0.0156689	2050.77	0.0350921	2050.77	0.0118543			2050.77	0.0552681	2050.77	0.0474017	2050.77	0.960489
						2051.54	0.01525	2051.54	0.035044	2051.54	0.0117187			2051.54	0.0626836	2051.54	0.0490935	2051.54	0.990532
						2052.3	0.0154591	2052.3	0.0347624	2052.3	0.0122017			2052.3	0.0684792	2052.3	0.0478694	2052.3	1
						2053.06	0.0155609	2053.06	0.0347414	2053.06	0.0123472			2053.06	0.0709293	2053.06	0.0478356	2053.06	0.986522
						2053.82	0.0154514	2053.82	0.0342053	2053.82	0.0130463			2053.82	0.074738	2053.82	0.0556582	2053.82	0.948622
						2054.59	0.0151235	2054.59	0.0331818	2054.59	0.0127057			2054.59	0.0785693	2054.59	0.0564758	2054.59	0.886144
						2055.35	0.0145102	2055.35	0.0330443	2055.35	0.0126003			2055.35	0.0830498	2055.35	0.0589904	2055.35	0.814023
						2056.11	0.0141619	2056.11	0.0335145	2056.11	0.0142948			2056.11	0.0871094	2056.11	0.0637104	2056.11	0.724969
						2056.88	0.0150221	2056.88	0.0338773	2056.88	0.0158195			2056.88	0.0906596	2056.88	0.0672398	2056.88	0.632086
						2057.64	0.0167926	2057.64	0.0334475	2057.64	0.0155415			2057.64	0.0952514	2057.64	0.0692134	2057.64	0.540286
						2058.4	0.0172096	2058.4	0.03395	2058.4	0.0156213			2058.4	0.0978455	2058.4	0.0728063	2058.4	0.451262
						2059.16	0.0169531	2059.16	0.0344366	2059.16	0.0159977			2059.16	0.0987305	2059.16	0.076777	2059.16	0.370296
						2059.92	0.0161314	2059.92	0.0335707	2059.92	0.016514			2059.92	0.0981828	2059.92	0.0918056	2059.92	0.302178
						2060.68	0.0154094	2060.68	0.0307892	2060.68	0.0169208			2060.68	0.0962534	2060.68	0.0979305	2060.68	0.2489
						2061.44	0.0151293	2061.44	0.029333	2061.44	0.0162924			2061.44	0.0933487	2061.44	0.112896	2061.44	0.205785
						2062.2	0.0164163	2062.2	0.0277543	2062.2	0.0157457			2062.2	0.0932306	2062.2	0.122522	2062.2	0.1697
						2062.96	0.0178465	2062.96	0.0260499	2062.96	0.0159559			2062.96	0.0922685	2062.96	0.144681	2062.96	0.143492
						2063.72	0.0186857	2063.72	0.0241965	2063.72	0.0161411			2063.72	0.0897618	2063.72	0.163668	2063.72	0.126971
						2064.48	0.0192965	2064.48	0.0226478	2064.48	0.0167064			2064.48	0.0885107	2064.48	0.192118	2064.48	0.116113
						2065.24	0.0187288	2065.24	0.0215558	2065.24	0.018103			2065.24	0.0881307	2065.24	0.219252	2065.24	0.105257
						2066	0.0179617	2066	0.0202801	2066	0.0187753			2066	0.0859731	2066	0.257085	2066	0.0993603
						2066.76	0.018329	2066.76	0.0199538	2066.76	0.017757			2066.76	0.0841382	2066.76	0.294585	2066.76	0.0940057
						2067.52	0.0196255	2067.52	0.0198801	2067.52	0.0174222			2067.52	0.0848157	2067.52	0.336877	2067.52	0.0913913
						2068.28	0.0212528	2068.28	0.0197241	2068.28	0.0187683			2068.28	0.087226	2068.28	0.386628	2068.28	0.0881563
						2069.04	0.0214692	2069.04	0.0188159	2069.04	0.0208558			2069.04	0.0904759	2069.04	0.436962	2069.04	0.0826559
						2069.8	0.0209186	2069.8	0.0192511	2069.8	0.0207886			2069.8	0.0949876	2069.8	0.490927	2069.8	0.0812673
						2070.56	0.0201072	2070.56	0.0181508	2070.56	0.0198903			2070.56	0.102557	2070.56	0.54723	2070.56	0.0786063
						2071.31	0.021747	2071.31	0.0166461	2071.31	0.0194845			2071.31	0.110766	2071.31	0.59901	2071.31	0.0729449
						2072.07	0.0234765	2072.07	0.0170078	2072.07	0.0203122			2072.07	0.119563	2072.07	0.657337	2072.07	0.0727186
						2072.83	0.023567	2072.83	0.0178583	2072.83	0.0198958			2072.83	0.127302	2072.83	0.705417	2072.83	0.0749608
						2073.59	0.0237003	2073.59	0.0183675	2073.59	0.0186873			2073.59	0.134656	2073.59	0.756138	2073.59	0.0698193
						2074.34	0.0224318	2074.34	0.0185114	2074.34	0.0190208			2074.34	0.14582	2074.34	0.80531	2074.34	0.0756173
						2075.1	0.0234777	2075.1	0.0185953	2075.1	0.0203706			2075.1	0.161479	2075.1	0.855524	2075.1	0.073085
						2075.86	0.025618	2075.86	0.0184155	2075.86	0.0228292			2075.86	0.180082	2075.86	0.904693	2075.86	0.0755761
						2076.62	0.0248166	2076.62	0.0190818	2076.62	0.0236421			2076.62	0.200627	2076.62	0.949144	2076.62	0.0818668
						2077.37	0.0252467	2077.37	0.0197758	2077.37	0.0225567			2077.37	0.224067	2077.37	0.975563	2077.37	0.08471
						2078.13	0.0272657	2078.13	0.0194075	2078.13	0.022727			2078.13	0.250383	2078.13	1.00138	2078.13	0.0937712
						2078.88	0.028205	2078.88	0.0199	2078.88	0.02407			2078.88	0.278958	2078.88	1.00541	2078.88	0.0949511
						2079.64	0.0289905	2079.64	0.0213121	2079.64	0.0250815			2079.64	0.310351	2079.64	1	2079.64	0.105737
						2080.39	0.0300025	2080.39	0.0215344	2080.39	0.0263048			2080.39	0.345283	2080.39	0.96263	2080.39	0.113802
						2081.15	0.0308192	2081.15	0.0221865	2081.15	0.0281843			2081.15	0.384553	2081.15	0.919093	2081.15	0.120992
						2081.91	0.0321023	2081.91	0.0237363	2081.91	0.0293273			2081.91	0.423789	2081.91	0.855075	2081.91	0.127073
						2082.66	0.0336748	2082.66	0.0238252	2082.66	0.0311511			2082.66	0.465576	2082.66	0.78488	2082.66	0.128329
						2083.41	0.0345449	2083.41	0.0236932	2083.41	0.0343518			2083.41	0.512478	2083.41	0.711322	2083.41	0.128906
						2084.17	0.0356138	2084.17	0.0240514	2084.17	0.0351231			2084.17	0.562111	2084.17	0.625072	2084.17	0.123967
						2084.92	0.0377631	2084.92	0.0238811	2084.92	0.0353345			2084.92	0.612817	2084.92	0.549999	2084.92	0.121246
						2085.68	0.0396047	2085.68	0.0254243	2085.68	0.0373873			2085.68	0.664643	2085.68	0.474509	2085.68	0.112884
						2086.43	0.039599	2086.43	0.026999	2086.43	0.038356			2086.43	0.71902	2086.43	0.406149	2086.43	0.105024
						2087.19	0.0394681	2087.19	0.0268092	2087.19	0.0396721			2087.19	0.773854	2087.19	0.342969	2087.19	0.0961586
						2087.94	0.0413356	2087.94	0.0265059	2087.94	0.0415496			2087.94	0.824119	2087.94	0.29455	2087.94	0.0846724
						2088.69	0.0428622	2088.69	0.0276043	2088.69	0.041511			2088.69	0.869915	2088.69	0.250806	2088.69	0.0776918
						2089.45	0.0442951	2089.45	0.0299368	2089.45	0.0407227			2089.45	0.913563	2089.45	0.210543	2089.45	0.0695528
						2090.2	0.045507	2090.2	0.0310025	2090.2	0.0418923			2090.2	0.954021	2090.2	0.183912	2090.2	0.0641808
						2090.95	0.0457704	2090.95	0.0309018	2090.95	0.0430838			2090.95	0.983658	2090.95	0.160414	2090.95	0.0576623
						2091.7	0.047609	2091.7	0.0314633	2091.7	0.0435731			2091.7	1	2091.7	0.137034	2091.7	0.0509774
						2092.46	0.0493599	2092.46	0.0327638	2092.46	0.0449796			2092.46	1.00234	2092.46	0.12748	2092.46	0.0473564
						2093.21	0.0500153	2093.21	0.0332471	2093.21	0.0471731			2093.21	0.988729	2093.21	0.111513	2093.21	0.0436111
						2093.96	0.0519261	2093.96	0.0340663	2093.96	0.0469226			2093.96	0.961081	2093.96	0.101009	2093.96	0.0419934
						2094.71	0.0544475	2094.71	0.0350366	2094.71	0.0454374			2094.71	0.916978	2094.71	0.0930373	2094.71	0.0390117
						2095.46	0.0569545	2095.46	0.0368908	2095.46	0.0454157			2095.46	0.859257	2095.46	0.0817979	2095.46	0.0364371
						2096.21	0.0587119	2096.21	0.0374933	2096.21	0.0442187			2096.21	0.792718	2096.21	0.0795995	2096.21	0.0350416
						2096.96	0.0589031	2096.96	0.0373231	2096.96	0.0435329			2096.96	0.72124	2096.96	0.0772004	2096.96	0.0342368
						2097.71	0.0576065	2097.71	0.0377442	2097.71	0.0435154			2097.71	0.642384	2097.71	0.0711725	2097.71	0.0342205
						2098.47	0.0573227	2098.47	0.0394046	2098.47	0.0428285			2098.47	0.562922	2098.47	0.067159	2098.47	0.0299157
						2099.22	0.0584161	2099.22	0.0413793	2099.22	0.0419384			2099.22	0.489178	2099.22	0.0680948	2099.22	0.0297222
						2099.97	0.0583876	2099.97	0.0416535	2099.97	0.0418044			2099.97	0.421716	2099.97	0.0660673	2099.97	0.0275911
						2100.72	0.0573909	2100.72	0.0419177	2100.72	0.0430796			2100.72	0.361397	2100.72	0.0614444	2100.72	0.027226
						2101.47	0.0581255	2101.47	0.0430067	2101.47	0.0431223			2101.47	0.30968	2101.47	0.0594974	2101.47	0.0283791
						2102.22	0.0586551	2102.22	0.0452098	2102.22	0.0428176			2102.22	0.264766	2102.22	0.0538557	2102.22	0.0277404
						2102.96	0.0574506	2102.96	0.047503	2102.96	0.0440002			2102.96	0.224697	2102.96	0.0523573	2102.96	0.025935
						2103.71	0.0560254	2103.71	0.0489451	2103.71	0.0447145			2103.71	0.193066	2103.71	0.0504359	2103.71	0.0248299
						2104.46	0.054776	2104.46	0.0488439	2104.46	0.044212			2104.46	0.169132	2104.46	0.0485333	2104.46	0.0257285
						2105.21	0.0535576	2105.21	0.0491968	2105.21	0.0452524			2105.21	0.148061	2105.21	0.0470619	2105.21	0.0227381
						2105.96	0.0525435	2105.96	0.0514081	2105.96	0.0476254			2105.96	0.131945	2105.96	0.0465958	2105.96	0.0244458
						2106.71	0.0512837	2106.71	0.0533601	2106.71	0.0499583			2106.71	0.118732	2106.71	0.0483574	2106.71	0.0222414
						2107.46	0.0499563	2107.46	0.0559274	2107.46	0.05231			2107.46	0.108397	2107.46	0.0396944	2107.46	0.0210086
						2108.2	0.0474612	2108.2	0.0574631	2108.2	0.0549242			2108.2	0.101109	2108.2	0.0406002	2108.2	0.021044
						2108.95	0.0447838	2108.95	0.0570958	2108.95	0.0571207			2108.95	0.09387	2108.95	0.037078	2108.95	0.0243158
						2109.7	0.0432961	2109.7	0.0563945	2109.7	0.0587947			2109.7	0.085817	2109.7	0.0350942	2109.7	0.0219807
						2110.45	0.0422319	2110.45	0.0559989	2110.45	0.0616427			2110.45	0.0795317	2110.45	0.0349605	2110.45	0.0212106
						2111.19	0.0402157	2111.19	0.0564898	2111.19	0.0663495			2111.19	0.075374	2111.19	0.0321206	2111.19	0.0215206
						2111.94	0.0378315	2111.94	0.0559614	2111.94	0.0715175			2111.94	0.0723892	2111.94	0.0325973	2111.94	0.0218227
						2112.69	0.0367477	2112.69	0.0565368	2112.69	0.0779899			2112.69	0.0705215	2112.69	0.0320515	2112.69	0.0225146
						2113.43	0.036521	2113.43	0.0566506	2113.43	0.0853854			2113.43	0.0693664	2113.43	0.0312119	2113.43	0.0202612
						2114.18	0.0362255	2114.18	0.0546988	2114.18	0.0933833			2114.18	0.0656777	2114.18	0.0318318	2114.18	0.0198535
						2114.93	0.0352127	2114.93	0.0522519	2114.93	0.101827			2114.93	0.0628049	2114.93	0.0317368	2114.93	0.0177702
						2115.67	0.0329772	2115.67	0.0509529	2115.67	0.113298			2115.67	0.0636878	2115.67	0.0327104	2115.67	0.0213721
						2116.42	0.0318009	2116.42	0.0507905	2116.42	0.125265			2116.42	0.0625219	2116.42	0.0347461	2116.42	0.02114
						2117.16	0.0327982	2117.16	0.051441	2117.16	0.137112			2117.16	0.0583859	2117.16	0.0362155	2117.16	0.0217141
						2117.91	0.0331791	2117.91	0.051484	2117.91	0.1524			2117.91	0.0568882	2117.91	0.0321493	2117.91	0.0215142
						2118.65	0.0330555	2118.65	0.0523668	2118.65	0.170402			2118.65	0.0588214	2118.65	0.0336722	2118.65	0.0200546
						2119.4	0.0336152	2119.4	0.0532337	2119.4	0.188633			2119.4	0.0572859	2119.4	0.033462	2119.4	0.0197981
						2120.14	0.0331214	2120.14	0.0532357	2120.14	0.209182			2120.14	0.0518268	2120.14	0.0362228	2120.14	0.0198355
						2120.89	0.0331978	2120.89	0.053694	2120.89	0.236173			2120.89	0.04845	2120.89	0.0372693	2120.89	0.0175626
						2121.63	0.0349306	2121.63	0.0546953	2121.63	0.267284			2121.63	0.0479314	2121.63	0.0369145	2121.63	0.0181675
						2122.38	0.0347287	2122.38	0.0557834	2122.38	0.299002			2122.38	0.0493811	2122.38	0.0374504	2122.38	0.0192047
						2123.12	0.0354411	2123.12	0.0583012	2123.12	0.335626			2123.12	0.0506553	2123.12	0.0373022	2123.12	0.0203184
						2123.86	0.0376606	2123.86	0.0617926	2123.86	0.378495			2123.86	0.0501685	2123.86	0.0375805	2123.86	0.0179401
						2124.6	0.0384691	2124.6	0.0648567	2124.6	0.426516			2124.6	0.0494002	2124.6	0.0401384	2124.6	0.0185185
						2125.35	0.0393194	2125.35	0.0663572	2125.35	0.482559			2125.35	0.0502697	2125.35	0.0383461	2125.35	0.0199281
						2126.09	0.0406258	2126.09	0.0684183	2126.09	0.544276			2126.09	0.052891	2126.09	0.0425815	2126.09	0.0146372
						2126.83	0.0438742	2126.83	0.0711357	2126.83	0.608557			2126.83	0.0552731	2126.83	0.0419357	2126.83	0.0160038
						2127.58	0.045479	2127.58	0.0744377	2127.58	0.673272			2127.58	0.0569596	2127.58	0.045687	2127.58	0.0180403
						2128.32	0.0470214	2128.32	0.076974	2128.32	0.741079			2128.32	0.0575504	2128.32	0.0432404	2128.32	0.014109
						2129.06	0.049287	2129.06	0.0783425	2129.06	0.80903			2129.06	0.0571389	2129.06	0.0478375	2129.06	0.0133248
						2129.8	0.0525204	2129.8	0.0801668	2129.8	0.871128			2129.8	0.0565609	2129.8	0.0468308	2129.8	0.0153719
						2130.54	0.0546292	2130.54	0.0815753	2130.54	0.925357			2130.54	0.0571861	2130.54	0.0471341	2130.54	0.015354
						2131.29	0.0555505	2131.29	0.082036	2131.29	0.967637			2131.29	0.0586071	2131.29	0.0443732	2131.29	0.0139672
						2132.03	0.0552342	2132.03	0.0835775	2132.03	0.991959			2132.03	0.0609447	2132.03	0.0455588	2132.03	0.0135573
						2132.77	0.0546437	2132.77	0.0853191	2132.77	1			2132.77	0.0610804	2132.77	0.0419127	2132.77	0.0145229
						2133.51	0.0538557	2133.51	0.0864453	2133.51	0.987817			2133.51	0.058064	2133.51	0.0399785	2133.51	0.0146812
						2134.25	0.0532419	2134.25	0.0884586	2134.25	0.957252			2134.25	0.0562237	2134.25	0.0408145	2134.25	0.0140405
						2134.99	0.0519671	2134.99	0.0920591	2134.99	0.910317			2134.99	0.0568436	2134.99	0.0364334	2134.99	0.0131434
						2135.73	0.0500148	2135.73	0.095519	2135.73	0.84719			2135.73	0.0564099	2135.73	0.0374627	2135.73	0.0131804
						2136.47	0.0480817	2136.47	0.0987274	2136.47	0.771667			2136.47	0.053123	2136.47	0.0360073	2136.47	0.0148607
						2137.21	0.0461944	2137.21	0.103364	2137.21	0.689059			2137.21	0.0512782	2137.21	0.0322015	2137.21	0.0141439
						2137.95	0.0452031	2137.95	0.111497	2137.95	0.604244			2137.95	0.0488971	2137.95	0.0305289	2137.95	0.0142191
						2138.69	0.0433564	2138.69	0.122282	2138.69	0.522151			2138.69	0.0453746	2138.69	0.0336898	2138.69	0.0145929
						2139.43	0.0419991	2139.43	0.133549	2139.43	0.443807			2139.43	0.041845	2139.43	0.0294488	2139.43	0.012985
						2140.17	0.0414523	2140.17	0.147299	2140.17	0.370979			2140.17	0.0398281	2140.17	0.02812	2140.17	0.0134244
						2140.9	0.040728	2140.9	0.164883	2140.9	0.308624			2140.9	0.0389819	2140.9	0.0278476	2140.9	0.0142027
						2141.64	0.0405675	2141.64	0.18652	2141.64	0.256834			2141.64	0.0352411	2141.64	0.0265061	2141.64	0.0119981
						2142.38	0.040837	2142.38	0.213532	2142.38	0.213737			2142.38	0.0318264	2142.38	0.0253584	2142.38	0.0129507
						2143.12	0.0418962	2143.12	0.246321	2143.12	0.178815			2143.12	0.0310186	2143.12	0.0259847	2143.12	0.0101228
						2143.86	0.0438166	2143.86	0.28546	2143.86	0.151884			2143.86	0.0284771	2143.86	0.0279844	2143.86	0.0117645
						2144.59	0.0448206	2144.59	0.331191	2144.59	0.131154			2144.59	0.0262663	2144.59	0.0284784	2144.59	0.0135727
						2145.33	0.0448526	2145.33	0.381638	2145.33	0.114932			2145.33	0.0261031	2145.33	0.0273699	2145.33	0.0130083
						2146.07	0.0474336	2146.07	0.439248	2146.07	0.10372			2146.07	0.023689	2146.07	0.0277845	2146.07	0.0108405
						2146.81	0.04983	2146.81	0.504873	2146.81	0.0966056			2146.81	0.0222547	2146.81	0.0240964	2146.81	0.0125093
						2147.54	0.0513446	2147.54	0.575168	2147.54	0.0918681			2147.54	0.023375	2147.54	0.0278455	2147.54	0.00914055
						2148.28	0.0524495	2148.28	0.651007	2148.28	0.0879542			2148.28	0.0228165	2148.28	0.0268844	2148.28	0.00953845
						2149.02	0.0539482	2149.02	0.729018	2149.02	0.0849082			2149.02	0.0217134	2149.02	0.0277435	2149.02	0.0115859
						2149.75	0.0579255	2149.75	0.802951	2149.75	0.083622			2149.75	0.0204058	2149.75	0.0256156	2149.75	0.0109311
						2150.49	0.0623592	2150.49	0.870713	2150.49	0.0831506			2150.49	0.0190716	2150.49	0.0248754	2150.49	0.0122447
						2151.22	0.06602	2151.22	0.929101	2151.22	0.0837195			2151.22	0.0203047	2151.22	0.0241599	2151.22	0.0100237
						2151.96	0.0689911	2151.96	0.972968	2151.96	0.0844177			2151.96	0.0208287	2151.96	0.0254806	2151.96	0.0101963
						2152.69	0.0729705	2152.69	1	2152.69	0.0829729			2152.69	0.0191807	2152.69	0.0254077	2152.69	0.00942383
						2153.43	0.0774826	2153.43	1.01005	2153.43	0.0810799			2153.43	0.0177231	2153.43	0.0235025	2153.43	0.00915784
						2154.17	0.0826349	2154.17	1.0003	2154.17	0.0800182			2154.17	0.0165497	2154.17	0.0240409	2154.17	0.0082105
						2154.9	0.0875265	2154.9	0.968035	2154.9	0.0793739			2154.9	0.0161636	2154.9	0.0205018	2154.9	0.0106463
						2155.63	0.093181	2155.63	0.918048	2155.63	0.07842			2155.63	0.0149885	2155.63	0.0229318	2155.63	0.00918935
						2156.37	0.100352	2156.37	0.857035	2156.37	0.0765502			2156.37	0.0158378	2156.37	0.0234998	2156.37	0.00707973
						2157.1	0.108091	2157.1	0.784477	2157.1	0.074729			2157.1	0.0178199	2157.1	0.0230357	2157.1	0.00693629
						2157.84	0.115952	2157.84	0.705971	2157.84	0.0723225			2157.84	0.0183225	2157.84	0.0229951	2157.84	0.00896319
						2158.57	0.124946	2158.57	0.630496	2158.57	0.0696694			2158.57	0.0182744	2158.57	0.021296	2158.57	0.00907902
						2159.3	0.136149	2159.3	0.559121	2159.3	0.067048			2159.3	0.0181199	2159.3	0.0263891	2159.3	0.00926053
						2160.04	0.149526	2160.04	0.493831	2160.04	0.065101			2160.04	0.0164592	2160.04	0.0247967	2160.04	0.00760817
						2160.77	0.163179	2160.77	0.433882	2160.77	0.0630028			2160.77	0.0138602	2160.77	0.0222536	2160.77	0.00830181
						2161.5	0.177673	2161.5	0.382339	2161.5	0.0583749			2161.5	0.0128787	2161.5	0.0229334	2161.5	0.0078329
						2162.24	0.193312	2162.24	0.338517	2162.24	0.0547158			2162.24	0.0128108	2162.24	0.0220326	2162.24	0.00584207
						2162.97	0.213833	2162.97	0.301325	2162.97	0.0530825			2162.97	0.0118774	2162.97	0.0241624	2162.97	0.00703973
						2163.7	0.239797	2163.7	0.272752	2163.7	0.0500304			2163.7	0.0139874	2163.7	0.0276878	2163.7	0.00765367
						2164.43	0.271113	2164.43	0.251574	2164.43	0.0477424			2164.43	0.0155145	2164.43	0.0266939	2164.43	0.00761434
						2165.16	0.308407	2165.16	0.235869	2165.16	0.0465648			2165.16	0.0131004	2165.16	0.0272892	2165.16	0.00497831
						2165.9	0.350166	2165.9	0.223843	2165.9	0.045622			2165.9	0.0112208	2165.9	0.0289401	2165.9	0.00660918
						2166.63	0.397827	2166.63	0.216083	2166.63	0.0445602			2166.63	0.01303	2166.63	0.0313661	2166.63	0.00406324
						2167.36	0.453324	2167.36	0.211606	2167.36	0.0436882			2167.36	0.0144401	2167.36	0.035779	2167.36	0.00677044
						2168.09	0.517586	2168.09	0.20792	2168.09	0.0421524			2168.09	0.0148585	2168.09	0.0353409	2168.09	0.00775094
						2168.82	0.587274	2168.82	0.203472	2168.82	0.0413033			2168.82	0.0164238	2168.82	0.0422161	2168.82	0.0066645
						2169.55	0.659491	2169.55	0.199518	2169.55	0.0424814			2169.55	0.0176382	2169.55	0.0455455	2169.55	0.006745
						2170.28	0.731668	2170.28	0.194816	2170.28	0.0424803			2170.28	0.0173446	2170.28	0.0536585	2170.28	0.00716131
						2171.01	0.803293	2171.01	0.189633	2171.01	0.0424477			2171.01	0.0169786	2171.01	0.0592647	2171.01	0.00508218
						2171.74	0.870258	2171.74	0.183136	2171.74	0.0433901			2171.74	0.0178257	2171.74	0.0654395	2171.74	0.00630585
						2172.47	0.926027	2172.47	0.174185	2172.47	0.0432164			2172.47	0.0181427	2172.47	0.0754839	2172.47	0.0071909
						2173.2	0.967331	2173.2	0.16423	2173.2	0.0427742			2173.2	0.0190602	2173.2	0.0837509	2173.2	0.00589522
						2173.93	0.991683	2173.93	0.153455	2173.93	0.042649			2173.93	0.0189585	2173.93	0.0973323	2173.93	0.00863523
						2174.66	0.99656	2174.66	0.141809	2174.66	0.0431547			2174.66	0.0183945	2174.66	0.107474	2174.66	0.00645923
						2175.39	0.984686	2175.39	0.130038	2175.39	0.0426388			2175.39	0.0196046	2175.39	0.122965	2175.39	0.00716494
						2176.12	0.955209	2176.12	0.119647	2176.12	0.0411384			2176.12	0.0210605	2176.12	0.13647	2176.12	0.00707036
						2176.84	0.909251	2176.84	0.108545	2176.84	0.0397473			2176.84	0.0226394	2176.84	0.156517	2176.84	0.00752086
						2177.57	0.852778	2177.57	0.0969478	2177.57	0.0378496			2177.57	0.0244442	2177.57	0.16696	2177.57	0.00633244
						2178.3	0.788913	2178.3	0.0867943	2178.3	0.0370579			2178.3	0.0269973	2178.3	0.184338	2178.3	0.00597127
						2179.03	0.721564	2179.03	0.0786801	2179.03	0.0372241			2179.03	0.0304866	2179.03	0.197949	2179.03	0.0068239
						2179.76	0.654673	2179.76	0.0710586	2179.76	0.0374966			2179.76	0.0338401	2179.76	0.214182	2179.76	0.00679143
						2180.48	0.592954	2180.48	0.0630177	2180.48	0.0371668			2180.48	0.0363251	2180.48	0.226605	2180.48	0.00736777
						2181.21	0.537079	2181.21	0.0558139	2181.21	0.0351634			2181.21	0.0383732	2181.21	0.23125	2181.21	0.00812455
						2181.94	0.486417	2181.94	0.0495208	2181.94	0.0338213			2181.94	0.0418829	2181.94	0.236594	2181.94	0.00701898
						2182.66	0.443796	2182.66	0.0461217	2182.66	0.0334193			2182.66	0.0471826	2182.66	0.238302	2182.66	0.00673874
						2183.39	0.408598	2183.39	0.0430437	2183.39	0.0305131			2183.39	0.0523943	2183.39	0.236954	2183.39	0.00811334
						2184.12	0.381528	2184.12	0.0395444	2184.12	0.028177			2184.12	0.0570968	2184.12	0.232673	2184.12	0.00832217
						2184.84	0.362396	2184.84	0.0366866	2184.84	0.0269823			2184.84	0.0626028	2184.84	0.220317	2184.84	0.00777209
						2185.57	0.349064	2185.57	0.0342733	2185.57	0.0245363			2185.57	0.0699873	2185.57	0.207153	2185.57	0.00724758
						2186.29	0.341605	2186.29	0.0316462	2186.29	0.0222589			2186.29	0.0771721	2186.29	0.193208	2186.29	0.00675528
						2187.02	0.34025	2187.02	0.0297201	2187.02	0.0230856			2187.02	0.0832246	2187.02	0.173517	2187.02	0.00400735
						2187.75	0.340645	2187.75	0.028417	2187.75	0.02444			2187.75	0.0902621	2187.75	0.156166	2187.75	0.0073248
						2188.47	0.343661	2188.47	0.026498	2188.47	0.0226327			2188.47	0.0977518	2188.47	0.137753	2188.47	0.00497095
						2189.2	0.348831	2189.2	0.0237811	2189.2	0.0231395			2189.2	0.101324	2189.2	0.120826	2189.2	0.00568111
						2189.92	0.354711	2189.92	0.021478	2189.92	0.0249064			2189.92	0.100801	2189.92	0.10628	2189.92	0.00785703
						2190.65	0.361214	2190.65	0.0212395	2190.65	0.0246455			2190.65	0.0994481	2190.65	0.0891934	2190.65	0.00633225
						2191.37	0.366	2191.37	0.0215402	2191.37	0.0236353			2191.37	0.0977941	2191.37	0.0761346	2191.37	0.00538812
						2192.09	0.367091	2192.09	0.0210142	2192.09	0.0231102			2192.09	0.0943647	2192.09	0.0656169	2192.09	0.00566081
						2192.82	0.364592	2192.82	0.01946	2192.82	0.024053			2192.82	0.0909497	2192.82	0.0546261	2192.82	0.00833002
						2193.54	0.356102	2193.54	0.017437	2193.54	0.0240182			2193.54	0.0871217	2193.54	0.0490093	2193.54	0.00617446
						2194.26	0.340934	2194.26	0.0163764	2194.26	0.0217418			2194.26	0.0802828	2194.26	0.0426398	2194.26	0.0045966
						2194.99	0.322499	2194.99	0.0158829	2194.99	0.0208925			2194.99	0.0684471	2194.99	0.0387377	2194.99	0.00598442
						2195.71	0.299704	2195.71	0.0156147	2195.71	0.0213109			2195.71	0.0605664	2195.71	0.0303723	2195.71	0.00784886
						2196.43	0.273756	2196.43	0.0157673	2196.43	0.0215244			2196.43	0.0557245	2196.43	0.0254608	2196.43	0.00752508
						2197.16	0.247654	2197.16	0.0155887	2197.16	0.0226969			2197.16	0.0503244	2197.16	0.0279564	2197.16	0.00666121
						2197.88	0.221532	2197.88	0.0143896	2197.88	0.0234974			2197.88	0.0443836	2197.88	0.0233318	2197.88	0.00884957
						2198.6	0.19459	2198.6	0.0135867	2198.6	0.0217831			2198.6	0.0397793	2198.6	0.0222334	2198.6	0.00735054
						2199.32	0.168931	2199.32	0.0139113	2199.32	0.0209347			2199.32	0.0344249	2199.32	0.019595	2199.32	0.00714144
						2200.04	0.145733	2200.04	0.0139554	2200.04	0.0226041			2200.04	0.0292313	2200.04	0.0194146	2200.04	0.00619756
						2200.77	0.124643	2200.77	0.0129019	2200.77	0.0235433			2200.77	0.0267319	2200.77	0.0169859	2200.77	0.0071076
						2201.49	0.107499	2201.49	0.0125855	2201.49	0.0230004			2201.49	0.0235171	2201.49	0.0164105	2201.49	0.006045
						2202.21	0.0941437	2202.21	0.0121607	2202.21	0.0226853			2202.21	0.0214486	2202.21	0.0165599	2202.21	0.00912401
						2202.93	0.0807159	2202.93	0.0115178	2202.93	0.0230636			2202.93	0.020575	2202.93	0.013893	2202.93	0.00948811
						2203.65	0.0692138	2203.65	0.0104749	2203.65	0.0222066			2203.65	0.0182557	2203.65	0.0120489	2203.65	0.00812778
						2204.37	0.0615997	2204.37	0.00912734	2204.37	0.0208185			2204.37	0.0149205	2204.37	0.0117675	2204.37	0.00652548
						2205.09	0.0551512	2205.09	0.00928983	2205.09	0.0205565			2205.09	0.0119205	2205.09	0.0136132	2205.09	0.00840009
						2205.81	0.050286	2205.81	0.0100075	2205.81	0.0207627			2205.81	0.0114191	2205.81	0.0123046	2205.81	0.00720408
						2206.53	0.0462671	2206.53	0.00906597	2206.53	0.0200095			2206.53	0.011793	2206.53	0.0134689	2206.53	0.00737442
						2207.25	0.0410755	2207.25	0.00887908	2207.25	0.0179384			2207.25	0.0119081	2207.25	0.0133054	2207.25	0.0082027
						2207.97	0.0367803	2207.97	0.010378	2207.97	0.0165906			2207.97	0.0110201	2207.97	0.0125854	2207.97	0.00795226
						2208.69	0.035244	2208.69	0.0126725	2208.69	0.0149383			2208.69	0.0116066	2208.69	0.0149409	2208.69	0.00951571
						2209.41	0.0327205	2209.41	0.0132606	2209.41	0.0134332			2209.41	0.0109336	2209.41	0.0149049	2209.41	0.00920297
						2210.13	0.0297184	2210.13	0.0118626	2210.13	0.0132457			2210.13	0.00937748	2210.13	0.0134511	2210.13	0.00845058
						2210.85	0.0275113	2210.85	0.0112843	2210.85	0.0133956			2210.85	0.00790049	2210.85	0.0152828	2210.85	0.0084705
						2211.56	0.0274696	2211.56	0.0110947	2211.56	0.0140089			2211.56	0.00875423	2211.56	0.0115172	2211.56	0.00852859
						2212.28	0.026898	2212.28	0.0101959	2212.28	0.0145639			2212.28	0.010133	2212.28	0.00817958	2212.28	0.0115902
						2213	0.0258218	2213	0.0097483	2213	0.0140924			2213	0.0100421	2213	0.0093912	2213	0.0106914
						2213.72	0.0249543	2213.72	0.00972291	2213.72	0.0130247			2213.72	0.00990105	2213.72	0.0117557	2213.72	0.00929976
						2214.44	0.024471	2214.44	0.00971041	2214.44	0.0124473			2214.44	0.00947175	2214.44	0.0103428	2214.44	0.0111119
						2215.15	0.0237977	2215.15	0.00967449	2215.15	0.0130634			2215.15	0.00883106	2215.15	0.0125088	2215.15	0.00856541
						2215.87	0.0220539	2215.87	0.0103691	2215.87	0.0138645			2215.87	0.0107794	2215.87	0.00915167	2215.87	0.00980923
						2216.59	0.0208393	2216.59	0.0110954	2216.59	0.0139132			2216.59	0.0103911	2216.59	0.0156745	2216.59	0.00832359
						2217.3	0.0206938	2217.3	0.0112737	2217.3	0.0134099			2217.3	0.00705397	2217.3	0.0120066	2217.3	0.0113199
						2218.02	0.0202807	2218.02	0.011413	2218.02	0.0127295			2218.02	0.00699814	2218.02	0.0114782	2218.02	0.0120091
						2218.74	0.0194949	2218.74	0.0117203	2218.74	0.0117294			2218.74	0.00750608	2218.74	0.0104215	2218.74	0.00888042
						2219.45	0.0185232	2219.45	0.0109858	2219.45	0.010619			2219.45	0.00656373	2219.45	0.0126236	2219.45	0.0107427
						2220.17	0.017844	2220.17	0.0103018	2220.17	0.0109955			2220.17	0.00827026	2220.17	0.0123235	2220.17	0.00849307
						2220.88	0.0175665	2220.88	0.0105772	2220.88	0.0119462			2220.88	0.011158	2220.88	0.0116815	2220.88	0.011439
						2221.6	0.017245	2221.6	0.010911	2221.6	0.011467			2221.6	0.0121333	2221.6	0.0125873	2221.6	0.0100222
						2222.32	0.0173604	2222.32	0.0097486	2222.32	0.0108603			2222.32	0.0101904	2222.32	0.0105635	2222.32	0.0106779
						2223.03	0.0174792	2223.03	0.00882639	2223.03	0.011059			2223.03	0.00926685	2223.03	0.0130813	2223.03	0.0121012
						2223.75	0.015532	2223.75	0.00970382	2223.75	0.0106911			2223.75	0.00895288	2223.75	0.00971012	2223.75	0.0116112
						2224.46	0.0153095	2224.46	0.00913456	2224.46	0.0101951			2224.46	0.00805888	2224.46	0.00995511	2224.46	0.0100666
						2225.17	0.0166728	2225.17	0.00843394	2225.17	0.0102231			2225.17	0.00982802	2225.17	0.00826169	2225.17	0.0104528
						2225.89	0.017459	2225.89	0.0100456	2225.89	0.00901034			2225.89	0.0113781	2225.89	0.0108351	2225.89	0.010784
						2226.6	0.0179683	2226.6	0.00993949	2226.6	0.00970463			2226.6	0.0101696	2226.6	0.0106325	2226.6	0.0110017
						2227.32	0.0170721	2227.32	0.00853419	2227.32	0.0110292			2227.32	0.00906823	2227.32	0.0118515	2227.32	0.00871584
						2228.03	0.0161066	2228.03	0.00818748	2228.03	0.0102055			2228.03	0.00767284	2228.03	0.0140337	2228.03	0.00873359
						2228.74	0.0153289	2228.74	0.00799993	2228.74	0.00976211			2228.74	0.0066181	2228.74	0.00723212	2228.74	0.0111273
						2229.46	0.0139085	2229.46	0.007191	2229.46	0.0100616			2229.46	0.00663891	2229.46	0.0118961	2229.46	0.0147403
						2230.17	0.0133935	2230.17	0.00731372	2230.17	0.00902269			2230.17	0.00703492	2230.17	0.0151253	2230.17	0.0108133
						2230.88	0.0130773	2230.88	0.0071558	2230.88	0.00733869			2230.88	0.00734693	2230.88	0.013343	2230.88	0.0127211
						2231.59	0.012971	2231.59	0.00639573	2231.59	0.0069947			2231.59	0.00606352	2231.59	0.0116573	2231.59	0.0107702
						2232.31	0.0131447	2232.31	0.00646995	2232.31	0.00774602			2232.31	0.00626584	2232.31	0.00918789	2232.31	0.0107166
						2233.02	0.0131921	2233.02	0.00666433	2233.02	0.00845812			2233.02	0.00795572	2233.02	0.0112745	2233.02	0.0145229
						2233.73	0.0139642	2233.73	0.00664423	2233.73	0.00802637			2233.73	0.008573	2233.73	0.0111488	2233.73	0.011626
						2234.44	0.0149737	2234.44	0.00777805	2234.44	0.008572			2234.44	0.00924446	2234.44	0.0113742	2234.44	0.0100564
						2235.15	0.014832	2235.15	0.00842462	2235.15	0.0104683			2235.15	0.00960925	2235.15	0.0123949	2235.15	0.0113867
						2235.87	0.0140691	2235.87	0.00741927	2235.87	0.00979198			2235.87	0.00860706	2235.87	0.0115093	2235.87	0.0128034
						2236.58	0.0133991	2236.58	0.00728953	2236.58	0.00790406			2236.58	0.00527722	2236.58	0.0146345	2236.58	0.00934043
						2237.29	0.0124142	2237.29	0.00770184	2237.29	0.00795459			2237.29	0.005722	2237.29	0.0139381	2237.29	0.0115273
						2238	0.01284	2238	0.00646832	2238	0.009088			2238	0.00854407	2238	0.01389	2238	0.0115962
						2238.71	0.0133401	2238.71	0.00476707	2238.71	0.00948075			2238.71	0.0100726	2238.71	0.0177887	2238.71	0.0124454
						2239.42	0.012847	2239.42	0.00604084	2239.42	0.00918443			2239.42	0.00956499	2239.42	0.0145474	2239.42	0.0136323
						2240.13	0.01336	2240.13	0.00767916	2240.13	0.00876443			2240.13	0.00958281	2240.13	0.0153969	2240.13	0.0124398
						2240.84	0.0131602	2240.84	0.00606858	2240.84	0.0089957			2240.84	0.0069991	2240.84	0.0155283	2240.84	0.0125174
						2241.55	0.0123193	2241.55	0.00484015	2241.55	0.00869121			2241.55	0.00629582	2241.55	0.0115278	2241.55	0.0140895
						2242.26	0.0128475	2242.26	0.00428428	2242.26	0.0086616			2242.26	0.00687456	2242.26	0.0136756	2242.26	0.0119789
						2242.97	0.0131855	2242.97	0.00453632	2242.97	0.0105008			2242.97	0.00847916	2242.97	0.0136079	2242.97	0.0127379
						2243.68	0.0131991	2243.68	0.00583762	2243.68	0.0110999			2243.68	0.0102339	2243.68	0.0167164	2243.68	0.0139755
						2244.39	0.0141463	2244.39	0.00642941	2244.39	0.0103658			2244.39	0.00971656	2244.39	0.0155001	2244.39	0.0160643
						2245.09	0.0138431	2245.09	0.00705308	2245.09	0.0104516			2245.09	0.0102673	2245.09	0.0153764	2245.09	0.0113943
						2245.8	0.0123731	2245.8	0.00703593	2245.8	0.0103744			2245.8	0.0117347	2245.8	0.0141571	2245.8	0.0143653
						2246.51	0.0123519	2246.51	0.00628773	2246.51	0.00989831			2246.51	0.012656	2246.51	0.0148618	2246.51	0.0136911
						2247.22	0.0124755	2247.22	0.00623194	2247.22	0.00931449			2247.22	0.0105962	2247.22	0.0158419	2247.22	0.0143378
						2247.93	0.0118167	2247.93	0.00590303	2247.93	0.009005			2247.93	0.00981033	2247.93	0.0164168	2247.93	0.0130758
						2248.63	0.0112248	2248.63	0.00558702	2248.63	0.00888038			2248.63	0.0111986	2248.63	0.013285	2248.63	0.0134671
						2249.34	0.0116974	2249.34	0.00641207	2249.34	0.0084152			2249.34	0.0106591	2249.34	0.0100792	2249.34	0.0130943
						2250.05	0.0115972	2250.05	0.00745599	2250.05	0.00900666			2250.05	0.0112107	2250.05	0.0124544	2250.05	0.013463
						2250.75	0.0122701	2250.75	0.00679146	2250.75	0.00977776			2250.75	0.0122026	2250.75	0.0151666	2250.75	0.0130905
						2251.46	0.0134516	2251.46	0.00581087	2251.46	0.0104638			2251.46	0.0119275	2251.46	0.0138387	2251.46	0.0126851
						2252.17	0.0137875	2252.17	0.00536804	2252.17	0.0103462			2252.17	0.00994563	2252.17	0.0159922	2252.17	0.0123757
						2252.88	0.0136112	2252.88	0.00556521	2252.88	0.00900661			2252.88	0.0106378	2252.88	0.0129905	2252.88	0.012428
						2253.58	0.0121759	2253.58	0.00575211	2253.58	0.00967146			2253.58	0.0131367	2253.58	0.0161945	2253.58	0.0103979
						2254.29	0.0125691	2254.29	0.00565567	2254.29	0.0105044			2254.29	0.012178	2254.29	0.0124835	2254.29	0.0122948
						2254.99	0.0129441	2254.99	0.00653425	2254.99	0.0111062			2254.99	0.0116732	2254.99	0.0170758	2254.99	0.0121433
						2255.7	0.0117139	2255.7	0.0070815	2255.7	0.0114325			2255.7	0.0111797	2255.7	0.0130681	2255.7	0.0108971
						2256.4	0.0113858	2256.4	0.00709452	2256.4	0.0112262			2256.4	0.010542	2256.4	0.0154565	2256.4	0.0105111
						2257.11	0.0122602	2257.11	0.00713875	2257.11	0.012194			2257.11	0.0118503	2257.11	0.0134	2257.11	0.0139373
						2257.81	0.0122086	2257.81	0.00730406	2257.81	0.0125253			2257.81	0.014392	2257.81	0.0142323	2257.81	0.0139896
						2258.52	0.0119878	2258.52	0.0070384	2258.52	0.0116424			2258.52	0.0148947	2258.52	0.0140589	2258.52	0.0120258
						2259.22	0.0120958	2259.22	0.00644135	2259.22	0.0122759			2259.22	0.0150176	2259.22	0.0150815	2259.22	0.0129875
						2259.93	0.0122094	2259.93	0.00720674	2259.93	0.0118552			2259.93	0.0130368	2259.93	0.0156666	2259.93	0.0129144
						2260.63	0.0135766	2260.63	0.00792844	2260.63	0.0112411			2260.63	0.0119542	2260.63	0.0143816	2260.63	0.0120626
						2261.33	0.0148768	2261.33	0.00719577	2261.33	0.0113704			2261.33	0.0124129	2261.33	0.0133161	2261.33	0.0127864
						2262.04	0.0134446	2262.04	0.00647808	2262.04	0.011518			2262.04	0.0127261	2262.04	0.0125715	2262.04	0.0120009
						2262.74	0.0119719	2262.74	0.00716313	2262.74	0.0112623			2262.74	0.0125735	2262.74	0.0144378	2262.74	0.0102358
						2263.44	0.0126129	2263.44	0.00654326	2263.44	0.011771			2263.44	0.0121071	2263.44	0.0151961	2263.44	0.0132128
						2264.15	0.0132896	2264.15	0.00599646	2264.15	0.0120352			2264.15	0.0118807	2264.15	0.0109767	2264.15	0.0150538
						2264.85	0.0133271	2264.85	0.00659842	2264.85	0.0114621			2264.85	0.0146699	2264.85	0.0135824	2264.85	0.0135089
						2265.55	0.0130778	2265.55	0.00728679	2265.55	0.0110478			2265.55	0.0137257	2265.55	0.0163199	2265.55	0.0115836
						2266.25	0.0124114	2266.25	0.00823834	2266.25	0.0100121			2266.25	0.0132854	2266.25	0.0146601	2266.25	0.0132123
						2266.96	0.0125205	2266.96	0.00853561	2266.96	0.0094282			2266.96	0.0150037	2266.96	0.015187	2266.96	0.0134133
						2267.66	0.0123009	2267.66	0.00735896	2267.66	0.00979608			2267.66	0.0146417	2267.66	0.0173139	2267.66	0.0127194
						2268.36	0.011327	2268.36	0.00681671	2268.36	0.0107889			2268.36	0.0152359	2268.36	0.0140115	2268.36	0.0126042
						2269.06	0.0112094	2269.06	0.00664294	2269.06	0.0107489			2269.06	0.0153306	2269.06	0.0164412	2269.06	0.0130239
						2269.76	0.0112755	2269.76	0.00637012	2269.76	0.0103531			2269.76	0.0137152	2269.76	0.014535	2269.76	0.0115182
						2270.46	0.0116621	2270.46	0.00641897	2270.46	0.0105605			2270.46	0.0125657	2270.46	0.0138437	2270.46	0.0112022
						2271.16	0.0107918	2271.16	0.00690294	2271.16	0.0106861			2271.16	0.0137469	2271.16	0.0105497	2271.16	0.0146572
						2271.87	0.0113053	2271.87	0.00681334	2271.87	0.0110441			2271.87	0.0162143	2271.87	0.0134061	2271.87	0.0109127
						2272.57	0.0133848	2272.57	0.00674425	2272.57	0.0111516			2272.57	0.0158235	2272.57	0.0147191	2272.57	0.0133157
						2273.27	0.0128157	2273.27	0.00769269	2273.27	0.0110247			2273.27	0.0136817	2273.27	0.0133427	2273.27	0.012242
						2273.97	0.0119533	2273.97	0.00732491	2273.97	0.011343			2273.97	0.0133296	2273.97	0.010788	2273.97	0.0101329
						2274.67	0.0117479	2274.67	0.00630544	2274.67	0.0129304			2274.67	0.0148195	2274.67	0.0156334	2274.67	0.0136717
						2275.36	0.0122129	2275.36	0.00642193	2275.36	0.0124478			2275.36	0.0161339	2275.36	0.014958	2275.36	0.0112579
						2276.06	0.0121582	2276.06	0.00711671	2276.06	0.0108238			2276.06	0.0171308	2276.06	0.0137635	2276.06	0.01275
						2276.76	0.0114248	2276.76	0.00731812	2276.76	0.0119993			2276.76	0.0166126	2276.76	0.0168545	2276.76	0.0115843
						2277.46	0.0110261	2277.46	0.00779515	2277.46	0.0134321			2277.46	0.0161385	2277.46	0.0142786	2277.46	0.0128248
						2278.16	0.0104043	2278.16	0.00712082	2278.16	0.0117316			2278.16	0.0138786	2278.16	0.0172285	2278.16	0.0134156
						2278.86	0.0101059	2278.86	0.00715284	2278.86	0.0101643			2278.86	0.011622	2278.86	0.0118831	2278.86	0.012158
						2279.56	0.0109792	2279.56	0.00704033	2279.56	0.0111037			2279.56	0.0119056	2279.56	0.0180772	2279.56	0.0129606
						2280.26	0.0116019	2280.26	0.00576951	2280.26	0.0113636			2280.26	0.0133269	2280.26	0.0157172	2280.26	0.0114664
						2280.95	0.0112624	2280.95	0.00597752	2280.95	0.0112363			2280.95	0.0143306	2280.95	0.012229	2280.95	0.0132954
						2281.65	0.0113391	2281.65	0.00732209	2281.65	0.0111773			2281.65	0.01364	2281.65	0.0128638	2281.65	0.011775
						2282.35	0.012613	2282.35	0.00852488	2282.35	0.0120893			2282.35	0.0137784	2282.35	0.0160725	2282.35	0.0146107
						2283.05	0.0141583	2283.05	0.00855901	2283.05	0.0131826			2283.05	0.0137307	2283.05	0.014946	2283.05	0.0153517
						2283.74	0.0131998	2283.74	0.00706908	2283.74	0.0126457			2283.74	0.0132372	2283.74	0.019551	2283.74	0.0146986
						2284.44	0.0116808	2284.44	0.00570562	2284.44	0.0125048			2284.44	0.0147959	2284.44	0.0137749	2284.44	0.0130948
						2285.14	0.0121555	2285.14	0.00673432	2285.14	0.0130385			2285.14	0.0153288	2285.14	0.0167764	2285.14	0.0138912
						2285.83	0.0120952	2285.83	0.00686512	2285.83	0.012766			2285.83	0.0138912	2285.83	0.0153176	2285.83	0.0129243
						2286.53	0.011049	2286.53	0.0057966	2286.53	0.0118327			2286.53	0.0116815	2286.53	0.0147061	2286.53	0.0125097
						2287.23	0.0123317	2287.23	0.0062165	2287.23	0.0134635			2287.23	0.0140757	2287.23	0.0156188	2287.23	0.0111465
						2287.92	0.0133487	2287.92	0.00692608	2287.92	0.0137823			2287.92	0.018623	2287.92	0.0171119	2287.92	0.0123862
						2288.62	0.0130645	2288.62	0.00711981	2288.62	0.0128407			2288.62	0.0189301	2288.62	0.0180282	2288.62	0.0124209
						2289.31	0.0127457	2289.31	0.00824082	2289.31	0.0137064			2289.31	0.0169472	2289.31	0.0141459	2289.31	0.0154945
						2290.01	0.0129684	2290.01	0.00902413	2290.01	0.0138692			2290.01	0.0161343	2290.01	0.0149068	2290.01	0.0130231
						2290.7	0.0123305	2290.7	0.00898389	2290.7	0.0127658			2290.7	0.0179546	2290.7	0.0182647	2290.7	0.0130891
						2291.4	0.0124881	2291.4	0.00837245	2291.4	0.0131442			2291.4	0.019119	2291.4	0.0177481	2291.4	0.0131082
						2292.09	0.0137216	2292.09	0.00773841	2292.09	0.013171			2292.09	0.0180584	2292.09	0.0154911	2292.09	0.0122405
						2292.79	0.013937	2292.79	0.00828116	2292.79	0.0128313			2292.79	0.0171705	2292.79	0.0177308	2292.79	0.0131734
						2293.48	0.0127717	2293.48	0.00872572	2293.48	0.0135417			2293.48	0.0161262	2293.48	0.0173329	2293.48	0.0126069
						2294.18	0.0113394	2294.18	0.00832917	2294.18	0.0145081			2294.18	0.0159331	2294.18	0.0171427	2294.18	0.012467
						2294.87	0.0120367	2294.87	0.00725279	2294.87	0.014566			2294.87	0.0162859	2294.87	0.0161051	2294.87	0.0129873
						2295.56	0.0128409	2295.56	0.0077725	2295.56	0.0145618			2295.56	0.0152981	2295.56	0.0201898	2295.56	0.0132281
						2296.26	0.012055	2296.26	0.00791427	2296.26	0.0130923			2296.26	0.0155083	2296.26	0.0191938	2296.26	0.0136511
						2296.95	0.0117049	2296.95	0.00828695	2296.95	0.0120654			2296.95	0.0162769	2296.95	0.0195421	2296.95	0.0110668
						2297.64	0.0119088	2297.64	0.00912034	2297.64	0.0122653			2297.64	0.0161421	2297.64	0.0166392	2297.64	0.00990203
						2298.33	0.0126947	2298.33	0.00834458	2298.33	0.0136657			2298.33	0.0169093	2298.33	0.0188216	2298.33	0.0120947
						2299.03	0.0131043	2299.03	0.00742303	2299.03	0.0153173			2299.03	0.0151317	2299.03	0.0146589	2299.03	0.0120813
						2299.72	0.0120753	2299.72	0.0075646	2299.72	0.0157538			2299.72	0.0153728	2299.72	0.015503	2299.72	0.0121556
						2300.41	0.0109148	2300.41	0.00729059	2300.41	0.0154567			2300.41	0.0180249	2300.41	0.0155994	2300.41	0.0110982
						2301.1	0.012651	2301.1	0.00866658	2301.1	0.0158598			2301.1	0.0173326	2301.1	0.0158936	2301.1	0.0123928
						2301.79	0.0144451	2301.79	0.00935117	2301.79	0.015796			2301.79	0.0167218	2301.79	0.0167625	2301.79	0.014426
						2302.49	0.0131033	2302.49	0.00796426	2302.49	0.0153102			2302.49	0.0161038	2302.49	0.0122296	2302.49	0.00970375
						2303.18	0.0114579	2303.18	0.00861459	2303.18	0.0155282			2303.18	0.0147604	2303.18	0.0181579	2303.18	0.0127246
						2303.87	0.0115623	2303.87	0.00880644	2303.87	0.0160486			2303.87	0.0143693	2303.87	0.0151019	2303.87	0.0112081
						2304.56	0.0115089	2304.56	0.00863296	2304.56	0.0164254			2304.56	0.0139022	2304.56	0.013457	2304.56	0.0108906
						2305.25	0.0118584	2305.25	0.00903868	2305.25	0.0165049			2305.25	0.0129352	2305.25	0.0174206	2305.25	0.0119773
						2305.94	0.0114873	2305.94	0.00913517	2305.94	0.0167623			2305.94	0.0124082	2305.94	0.0151936	2305.94	0.0106892
						2306.63	0.0118245	2306.63	0.0093451	2306.63	0.0164968			2306.63	0.0152888	2306.63	0.0189106	2306.63	0.0109135
						2307.32	0.0132154	2307.32	0.0089926	2307.32	0.0169495			2307.32	0.0186903	2307.32	0.0119203	2307.32	0.0109766
						2308.01	0.0133303	2308.01	0.0089197	2308.01	0.017942			2308.01	0.0171431	2308.01	0.0137278	2308.01	0.0119239
						2308.7	0.013232	2308.7	0.00871648	2308.7	0.0172447			2308.7	0.0153891	2308.7	0.0146063	2308.7	0.0102836
						2309.39	0.0132114	2309.39	0.00797165	2309.39	0.016023			2309.39	0.0139502	2309.39	0.0149037	2309.39	0.0115479
						2310.08	0.0127255	2310.08	0.00800896	2310.08	0.0147282			2310.08	0.0137507	2310.08	0.0149979	2310.08	0.0127866
						2310.77	0.0126669	2310.77	0.00817236	2310.77	0.0135342			2310.77	0.0143608	2310.77	0.0152622	2310.77	0.0131754
						2311.46	0.0127578	2311.46	0.00778552	2311.46	0.0145358			2311.46	0.0159489	2311.46	0.0137002	2311.46	0.0123998
						2312.14	0.012389	2312.14	0.00795467	2312.14	0.0157717			2312.14	0.0166417	2312.14	0.0168575	2312.14	0.0115528
						2312.83	0.0125217	2312.83	0.00934678	2312.83	0.0162248			2312.83	0.0155653	2312.83	0.0129418	2312.83	0.0133582
						2313.52	0.0121696	2313.52	0.00993709	2313.52	0.0166261			2313.52	0.014883	2313.52	0.0123194	2313.52	0.0105976
						2314.21	0.0132012	2314.21	0.0101806	2314.21	0.0164736			2314.21	0.0163015	2314.21	0.0133225	2314.21	0.0133226
						2314.9	0.0136887	2314.9	0.00913663	2314.9	0.0149982			2314.9	0.0170493	2314.9	0.0124505	2314.9	0.0114788
						2315.58	0.0117842	2315.58	0.00924123	2315.58	0.0142866			2315.58	0.0169338	2315.58	0.0122838	2315.58	0.0105825
						2316.27	0.0104801	2316.27	0.0103774	2316.27	0.0148037			2316.27	0.0156561	2316.27	0.014514	2316.27	0.0119074
						2316.96	0.0115083	2316.96	0.00997597	2316.96	0.0144877			2316.96	0.014362	2316.96	0.0128879	2316.96	0.0109483
						2317.65	0.0126701	2317.65	0.00859204	2317.65	0.014627			2317.65	0.0145469	2317.65	0.0138966	2317.65	0.0106447
						2318.33	0.0122258	2318.33	0.00910359	2318.33	0.0138875			2318.33	0.0143128	2318.33	0.0135488	2318.33	0.0117626
						2319.02	0.012032	2319.02	0.00881575	2319.02	0.0133062			2319.02	0.0136368	2319.02	0.0151217	2319.02	0.0123229
						2319.7	0.0117817	2319.7	0.00880395	2319.7	0.0134682			2319.7	0.0137399	2319.7	0.0131107	2319.7	0.0140053
						2320.39	0.0126221	2320.39	0.00940472	2320.39	0.0122481			2320.39	0.0140839	2320.39	0.0131928	2320.39	0.0101517
						2321.08	0.0130471	2321.08	0.009281	2321.08	0.0120054			2321.08	0.0141417	2321.08	0.0103106	2321.08	0.010414
						2321.76	0.011708	2321.76	0.0095121	2321.76	0.0134061			2321.76	0.0133398	2321.76	0.0127932	2321.76	0.010571
						2322.45	0.0103256	2322.45	0.00932446	2322.45	0.0140585			2322.45	0.0138345	2322.45	0.0139926	2322.45	0.0103345
						2323.13	0.0112598	2323.13	0.00927122	2323.13	0.0130797			2323.13	0.0143593	2323.13	0.014175	2323.13	0.0128719
						2323.82	0.0121603	2323.82	0.00864191	2323.82	0.0121781			2323.82	0.0132999	2323.82	0.0122975	2323.82	0.0103363
						2324.5	0.0125699	2324.5	0.00896268	2324.5	0.0117692			2324.5	0.0130695	2324.5	0.0135172	2324.5	0.0115544
						2325.19	0.0118986	2325.19	0.00965059	2325.19	0.011142			2325.19	0.0129489	2325.19	0.0160329	2325.19	0.0100798
						2325.87	0.0112635	2325.87	0.0103871	2325.87	0.011886			2325.87	0.012002	2325.87	0.013955	2325.87	0.0124099
						2326.55	0.0117237	2326.55	0.0101604	2326.55	0.0138324			2326.55	0.0118096	2326.55	0.0154924	2326.55	0.0123207
						2327.24	0.0118485	2327.24	0.010017	2327.24	0.0136571			2327.24	0.0125762	2327.24	0.0152427	2327.24	0.0107607
						2327.92	0.0116112	2327.92	0.00938209	2327.92	0.0126999			2327.92	0.0106968	2327.92	0.0162295	2327.92	0.0111733
						2328.61	0.0124085	2328.61	0.00896665	2328.61	0.0125326			2328.61	0.0100297	2328.61	0.0149722	2328.61	0.0113761
						2329.29	0.0129853	2329.29	0.00969795	2329.29	0.0126333			2329.29	0.0125593	2329.29	0.0133821	2329.29	0.0105494
						2329.97	0.0127307	2329.97	0.0104779	2329.97	0.0130561			2329.97	0.0141877	2329.97	0.0127835	2329.97	0.00997497
						2330.65	0.0124504	2330.65	0.0113877	2330.65	0.0138483			2330.65	0.0140682	2330.65	0.0146028	2330.65	0.012166
						2331.34	0.0117217	2331.34	0.0108532	2331.34	0.014134			2331.34	0.01463	2331.34	0.0147978	2331.34	0.0105332
						2332.02	0.0118664	2332.02	0.0108485	2332.02	0.0134029			2332.02	0.0149995	2332.02	0.0140552	2332.02	0.0103159
						2332.7	0.0126932	2332.7	0.0116444	2332.7	0.0124076			2332.7	0.0146217	2332.7	0.0139124	2332.7	0.0103865
						2333.38	0.0124573	2333.38	0.0113729	2333.38	0.0134754			2333.38	0.0141706	2333.38	0.013893	2333.38	0.0129763
						2334.07	0.0118149	2334.07	0.0104962	2334.07	0.0144106			2334.07	0.0137038	2334.07	0.0131577	2334.07	0.0129664
						2334.75	0.0132658	2334.75	0.0109427	2334.75	0.0136798			2334.75	0.0129737	2334.75	0.0136914	2334.75	0.011883
						2335.43	0.0148859	2335.43	0.011851	2335.43	0.0115199			2335.43	0.0126608	2335.43	0.0171457	2335.43	0.0108185
						2336.11	0.0139657	2336.11	0.0127065	2336.11	0.0108949			2336.11	0.014207	2336.11	0.0135013	2336.11	0.0106182
						2336.79	0.0126751	2336.79	0.0124219	2336.79	0.0120067			2336.79	0.0163739	2336.79	0.0135123	2336.79	0.00856659
						2337.47	0.0131523	2337.47	0.0111114	2337.47	0.0123367			2337.47	0.0161418	2337.47	0.0130096	2337.47	0.0128808
						2338.15	0.0128388	2338.15	0.0114931	2338.15	0.0121027			2338.15	0.0155708	2338.15	0.0152491	2338.15	0.0108358
						2338.83	0.0124407	2338.83	0.0117718	2338.83	0.0118923			2338.83	0.0133565	2338.83	0.0140611	2338.83	0.009553
						2339.51	0.0115645	2339.51	0.0109402	2339.51	0.0116708			2339.51	0.0108614	2339.51	0.0137653	2339.51	0.0110069
						2340.19	0.0112088	2340.19	0.0105205	2340.19	0.01113			2340.19	0.010554	2340.19	0.0126473	2340.19	0.0100852
						2340.87	0.0117465	2340.87	0.0115608	2340.87	0.0105342			2340.87	0.011268	2340.87	0.012004	2340.87	0.00954777
						2341.55	0.0114459	2341.55	0.0124905	2341.55	0.0109894			2341.55	0.0114633	2341.55	0.0137411	2341.55	0.0103691
						2342.23	0.0115991	2342.23	0.0112496	2342.23	0.0110501			2342.23	0.0128461	2342.23	0.0120232	2342.23	0.0110724
						2342.91	0.0117293	2342.91	0.011337	2342.91	0.0106974			2342.91	0.0127935	2342.91	0.0109447	2342.91	0.00999094
						2343.59	0.0123811	2343.59	0.0107951	2343.59	0.0099676			2343.59	0.012873	2343.59	0.0145253	2343.59	0.0100073
						2344.27	0.0138346	2344.27	0.00961852	2344.27	0.00932939			2344.27	0.0111944	2344.27	0.0127992	2344.27	0.00843654
						2344.95	0.0145529	2344.95	0.00995118	2344.95	0.0100711			2344.95	0.00963335	2344.95	0.013195	2344.95	0.00970248
						2345.62	0.0149268	2345.62	0.0101427	2345.62	0.0107347			2345.62	0.0109167	2345.62	0.0140699	2345.62	0.0116186
						2346.3	0.0152987	2346.3	0.0102778	2346.3	0.0103491			2346.3	0.0114587	2346.3	0.0139204	2346.3	0.0111266
						2346.98	0.014719	2346.98	0.0106124	2346.98	0.010209			2346.98	0.010193	2346.98	0.0108891	2346.98	0.011681
						2347.66	0.0128624	2347.66	0.0114481	2347.66	0.0108973			2347.66	0.00912297	2347.66	0.00922276	2347.66	0.00892162
						2348.33	0.0126887	2348.33	0.0130457	2348.33	0.0106878			2348.33	0.00862983	2348.33	0.012168	2348.33	0.0071857
						2349.01	0.0134957	2349.01	0.0133568	2349.01	0.0106775			2349.01	0.0107734	2349.01	0.0148275	2349.01	0.0108537
						2349.69	0.01309	2349.69	0.011887	2349.69	0.011397			2349.69	0.0102432	2349.69	0.012366	2349.69	0.00861524
						2350.37	0.0128582	2350.37	0.00985057	2350.37	0.0120289			2350.37	0.00842354	2350.37	0.0110172	2350.37	0.0103525
						2351.04	0.013356	2351.04	0.00981179	2351.04	0.0115761			2351.04	0.00801401	2351.04	0.011113	2351.04	0.00989493
						2351.72	0.0132107	2351.72	0.0098954	2351.72	0.0104047			2351.72	0.00685366	2351.72	0.0143342	2351.72	0.0110078
						2352.39	0.0132464	2352.39	0.0096862	2352.39	0.0102766			2352.39	0.0061721	2352.39	0.0138324	2352.39	0.00852723
						2353.07	0.0148316	2353.07	0.0105366	2353.07	0.00972323			2353.07	0.00789658	2353.07	0.014662	2353.07	0.00884495
						2353.75	0.0149461	2353.75	0.0114959	2353.75	0.00810706			2353.75	0.00718903	2353.75	0.0125316	2353.75	0.00863012
						2354.42	0.0130517	2354.42	0.0107217	2354.42	0.00809331			2354.42	0.00715312	2354.42	0.0109003	2354.42	0.0092674
						2355.1	0.0137027	2355.1	0.0105569	2355.1	0.00958314			2355.1	0.00844712	2355.1	0.0132779	2355.1	0.0101038
						2355.77	0.0148486	2355.77	0.0118311	2355.77	0.0110043			2355.77	0.00842806	2355.77	0.0128344	2355.77	0.00948464
						2356.45	0.0148203	2356.45	0.0112565	2356.45	0.0112966			2356.45	0.00880758	2356.45	0.0156222	2356.45	0.008499
						2357.12	0.0144522	2357.12	0.0102703	2357.12	0.010027			2357.12	0.00995496	2357.12	0.0117207	2357.12	0.0100901
						2357.8	0.0143565	2357.8	0.0103915	2357.8	0.00987261			2357.8	0.0100839	2357.8	0.0124409	2357.8	0.0079802
						2358.47	0.0145594	2358.47	0.00992719	2358.47	0.0104672			2358.47	0.00841939	2358.47	0.0126509	2358.47	0.0112282
						2359.14	0.0150855	2359.14	0.00915605	2359.14	0.00856647			2359.14	0.00606082	2359.14	0.0115198	2359.14	0.0102761
						2359.82	0.0150453	2359.82	0.00929017	2359.82	0.007958			2359.82	0.0062218	2359.82	0.0115727	2359.82	0.00885338
						2360.49	0.0151427	2360.49	0.00930816	2360.49	0.00788046			2360.49	0.00871727	2360.49	0.010283	2360.49	0.00835199
						2361.17	0.0161508	2361.17	0.00998438	2361.17	0.00791048			2361.17	0.00915263	2361.17	0.0147217	2361.17	0.0101287
						2361.84	0.0154797	2361.84	0.00996904	2361.84	0.00893076			2361.84	0.00916705	2361.84	0.0123085	2361.84	0.0119673
						2362.51	0.0141717	2362.51	0.0101722	2362.51	0.00948192			2362.51	0.00962072	2362.51	0.0120964	2362.51	0.00856405
						2363.18	0.0149663	2363.18	0.00996083	2363.18	0.00879282			2363.18	0.00718167	2363.18	0.0125511	2363.18	0.00741228
						2363.86	0.0148599	2363.86	0.00877306	2363.86	0.00817429			2363.86	0.00515186	2363.86	0.011498	2363.86	0.00968119
						2364.53	0.0129923	2364.53	0.00723758	2364.53	0.00869209			2364.53	0.00572814	2364.53	0.00905543	2364.53	0.00727713
						2365.2	0.0132502	2365.2	0.00759856	2365.2	0.00817565			2365.2	0.00669503	2365.2	0.0111009	2365.2	0.00930136
						2365.87	0.0148608	2365.87	0.00825768	2365.87	0.00746348			2365.87	0.00799081	2365.87	0.0104545	2365.87	0.00947632
						2366.55	0.0152172	2366.55	0.00783836	2366.55	0.00782256			2366.55	0.00919462	2366.55	0.0117265	2366.55	0.0080382
						2367.22	0.0143497	2367.22	0.00713509	2367.22	0.00852452			2367.22	0.00898624	2367.22	0.00992722	2367.22	0.0111413
						2367.89	0.0141834	2367.89	0.0061933	2367.89	0.00899555			2367.89	0.00879881	2367.89	0.0129423	2367.89	0.00988576
						2368.56	0.0141916	2368.56	0.00598448	2368.56	0.00958264			2368.56	0.00785176	2368.56	0.0105476	2368.56	0.00918094
						2369.23	0.0143833	2369.23	0.00744104	2369.23	0.00922265			2369.23	0.00786103	2369.23	0.0126556	2369.23	0.00912622
						2369.9	0.0139557	2369.9	0.00866008	2369.9	0.00833013			2369.9	0.00848992	2369.9	0.0115868	2369.9	0.00875651
						2370.57	0.0139241	2370.57	0.0087373	2370.57	0.00802591			2370.57	0.00748432	2370.57	0.0118414	2370.57	0.0084424
						2371.24	0.0155571	2371.24	0.00761509	2371.24	0.00877901			2371.24	0.00801265	2371.24	0.0111624	2371.24	0.0104406
						2371.91	0.0171228	2371.91	0.00710407	2371.91	0.0102866			2371.91	0.00993322	2371.91	0.0123345	2371.91	0.00996738
						2372.58	0.0163958	2372.58	0.00767681	2372.58	0.0110483			2372.58	0.00942878	2372.58	0.0154644	2372.58	0.00861759
						2373.25	0.0152602	2373.25	0.00828087	2373.25	0.0100745			2373.25	0.00949207	2373.25	0.0149124	2373.25	0.00956264
						2373.92	0.0153156	2373.92	0.00830496	2373.92	0.009668			2373.92	0.011056	2373.92	0.0113706	2373.92	0.0088176
						2374.59	0.0154689	2374.59	0.00799951	2374.59	0.00913943			2374.59	0.0113896	2374.59	0.0131856	2374.59	0.0109471
						2375.26	0.0149321	2375.26	0.00852252	2375.26	0.00919359			2375.26	0.00979657	2375.26	0.0142747	2375.26	0.0104795
						2375.93	0.0150647	2375.93	0.0085568	2375.93	0.0100903			2375.93	0.00947935	2375.93	0.0128663	2375.93	0.00941893
						2376.6	0.0151174	2376.6	0.00851668	2376.6	0.00888161			2376.6	0.0102521	2376.6	0.0105788	2376.6	0.00898832
						2377.26	0.0145973	2377.26	0.00793025	2377.26	0.00685255			2377.26	0.00959254	2377.26	0.0119276	2377.26	0.00983477
						2377.93	0.0145904	2377.93	0.00735945	2377.93	0.00746195			2377.93	0.00950286	2377.93	0.0139063	2377.93	0.0108351
						2378.6	0.014959	2378.6	0.00793726	2378.6	0.0088545			2378.6	0.00946015	2378.6	0.011128	2378.6	0.0119082
						2379.27	0.0154799	2379.27	0.00818351	2379.27	0.00974708			2379.27	0.00978827	2379.27	0.0139274	2379.27	0.00974385
						2379.94	0.0150088	2379.94	0.00754669	2379.94	0.00871276			2379.94	0.0102004	2379.94	0.0153769	2379.94	0.00989469
						2380.6	0.0146385	2380.6	0.0077744	2380.6	0.00774676			2380.6	0.0110465	2380.6	0.0143003	2380.6	0.0113039
						2381.27	0.0147085	2381.27	0.00832802	2381.27	0.00846751			2381.27	0.0127194	2381.27	0.0118537	2381.27	0.00934012
						2381.94	0.0148436	2381.94	0.00801278	2381.94	0.00993687			2381.94	0.0130309	2381.94	0.00983683	2381.94	0.00901802
						2382.6	0.0152028	2382.6	0.00897982	2382.6	0.0102464			2382.6	0.0123892	2382.6	0.0108283	2382.6	0.0104598
						2383.27	0.015445	2383.27	0.00962567	2383.27	0.00997113			2383.27	0.0131758	2383.27	0.0144905	2383.27	0.00959133
						2383.94	0.0151669	2383.94	0.0101828	2383.94	0.00962598			2383.94	0.0142947	2383.94	0.0134858	2383.94	0.0112911
						2384.6	0.0142999	2384.6	0.00867327	2384.6	0.00924083			2384.6	0.0131327	2384.6	0.0139466	2384.6	0.011861
						2385.27	0.0142116	2385.27	0.00706334	2385.27	0.00851145			2385.27	0.0117918	2385.27	0.0168056	2385.27	0.0111965
						2385.94	0.0148602	2385.94	0.00726788	2385.94	0.0087347			2385.94	0.0100833	2385.94	0.0138868	2385.94	0.00788455
						2386.6	0.0139028	2386.6	0.00856064	2386.6	0.00903883			2386.6	0.0105032	2386.6	0.0141057	2386.6	0.0104777
						2387.27	0.0139641	2387.27	0.008773	2387.27	0.00934224			2387.27	0.0124921	2387.27	0.015784	2387.27	0.00833612
						2387.93	0.0149364	2387.93	0.00731522	2387.93	0.0104768			2387.93	0.0125524	2387.93	0.0119111	2387.93	0.00890894
						2388.6	0.0152989	2388.6	0.0063134	2388.6	0.0105543			2388.6	0.0113187	2388.6	0.0130171	2388.6	0.0082482
						2389.26	0.0139255	2389.26	0.00670573	2389.26	0.0103601			2389.26	0.00972076	2389.26	0.0116695	2389.26	0.0101705
						2389.93	0.012564	2389.93	0.00713376	2389.93	0.01059			2389.93	0.011337	2389.93	0.0119651	2389.93	0.00996189
						2390.59	0.0140718	2390.59	0.00688767	2390.59	0.0100394			2390.59	0.0130259	2390.59	0.0108049	2390.59	0.0108221
						2391.25	0.0148913	2391.25	0.00736169	2391.25	0.00990306			2391.25	0.012162	2391.25	0.012391	2391.25	0.00738199
						2391.92	0.0151476	2391.92	0.0086167	2391.92	0.00913364			2391.92	0.0112038	2391.92	0.0110604	2391.92	0.00869187
						2392.58	0.0154551	2392.58	0.00853324	2392.58	0.00981064			2392.58	0.0111765	2392.58	0.0169179	2392.58	0.0112496
						2393.24	0.0142807	2393.24	0.00794493	2393.24	0.0102697			2393.24	0.0109669	2393.24	0.0136969	2393.24	0.0106521
						2393.91	0.01436	2393.91	0.00802362	2393.91	0.0101494			2393.91	0.010423	2393.91	0.0134723	2393.91	0.0101628
						2394.57	0.0152195	2394.57	0.00834917	2394.57	0.00976583			2394.57	0.0115165	2394.57	0.0135212	2394.57	0.0124188
						2395.23	0.0148311	2395.23	0.00868283	2395.23	0.0102743			2395.23	0.0122552	2395.23	0.0129127	2395.23	0.0114373
						2395.9	0.0141208	2395.9	0.00905461	2395.9	0.0107353			2395.9	0.0108116	2395.9	0.0115014	2395.9	0.0119345
						2396.56	0.013059	2396.56	0.00818327	2396.56	0.0107689			2396.56	0.0105007	2396.56	0.0127759	2396.56	0.0105544
						2397.22	0.0131009	2397.22	0.00703254	2397.22	0.0108654			2397.22	0.0113906	2397.22	0.0109477	2397.22	0.0082246
						2397.88	0.0132193	2397.88	0.00670573	2397.88	0.0108347			2397.88	0.0127368	2397.88	0.0137081	2397.88	0.0109062
						2398.54	0.012939	2398.54	0.00678854	2398.54	0.00964038			2398.54	0.0133228	2398.54	0.0124795	2398.54	0.0092859
						2399.2	0.0125712	2399.2	0.00622063	2399.2	0.00938371			2399.2	0.0128337	2399.2	0.0125851	2399.2	0.0099878
						2399.87	0.0122911	2399.87	0.00632511	2399.87	0.00964976			2399.87	0.011912	2399.87	0.0125356	2399.87	0.0122274
						2400.53	0.0122396	2400.53	0.00695724	2400.53	0.00940375			2400.53	0.0112145	2400.53	0.0151569	2400.53	0.0101369
						2401.19	0.0126039	2401.19	0.00807264	2401.19	0.0101374			2401.19	0.00971002	2401.19	0.0126903	2401.19	0.0101541
						2401.85	0.0119249	2401.85	0.00818686	2401.85	0.0114129			2401.85	0.0100608	2401.85	0.012234	2401.85	0.00901353
						2402.51	0.0120618	2402.51	0.00767573	2402.51	0.0115447			2402.51	0.0120487	2402.51	0.0157596	2402.51	0.0109032
						2403.17	0.0125458	2403.17	0.00798297	2403.17	0.010392			2403.17	0.0127777	2403.17	0.0149271	2403.17	0.00968664
						2403.83	0.0132344	2403.83	0.00895935	2403.83	0.00950061			2403.83	0.0147042	2403.83	0.0146691	2403.83	0.0122285
						2404.49	0.0133858	2404.49	0.00911001	2404.49	0.00915486			2404.49	0.0166478	2404.49	0.0153757	2404.49	0.0103224
						2405.15	0.0132272	2405.15	0.00996153	2405.15	0.00972322			2405.15	0.0161536	2405.15	0.0144598	2405.15	0.010523
						2405.81	0.0119062	2405.81	0.010315	2405.81	0.010557			2405.81	0.0138368	2405.81	0.014748	2405.81	0.0102701
						2406.47	0.0110587	2406.47	0.00839648	2406.47	0.0104331			2406.47	0.0127047	2406.47	0.0140297	2406.47	0.00832588
						2407.13	0.0117252	2407.13	0.00699057	2407.13	0.00969954			2407.13	0.0128112	2407.13	0.0127798	2407.13	0.0115405
						2407.78	0.0128918	2407.78	0.00702368	2407.78	0.00966722			2407.78	0.0120585	2407.78	0.0137972	2407.78	0.00975464
						2408.44	0.012987	2408.44	0.00709342	2408.44	0.00993798			2408.44	0.0118716	2408.44	0.0133711	2408.44	0.0100707
						2409.1	0.0130019	2409.1	0.00713021	2409.1	0.0108094			2409.1	0.013383	2409.1	0.0131321	2409.1	0.0110656
						2409.76	0.0137611	2409.76	0.00766098	2409.76	0.0107419			2409.76	0.0130291	2409.76	0.0148748	2409.76	0.011488
						2410.42	0.0141559	2410.42	0.008059	2410.42	0.0110874			2410.42	0.0125934	2410.42	0.0106321	2410.42	0.00875564
						2411.08	0.0138779	2411.08	0.00684733	2411.08	0.0111862			2411.08	0.0134631	2411.08	0.0134871	2411.08	0.01123
						2411.73	0.0131684	2411.73	0.00614255	2411.73	0.010073			2411.73	0.0136268	2411.73	0.0143945	2411.73	0.0116616
						2412.39	0.0124331	2412.39	0.00657282	2412.39	0.00945379			2412.39	0.0123156	2412.39	0.0150941	2412.39	0.0108445
						2413.05	0.0118373	2413.05	0.00726806	2413.05	0.0106513			2413.05	0.0120006	2413.05	0.0136816	2413.05	0.00959705
						2413.7	0.0115456	2413.7	0.00710989	2413.7	0.0115682			2413.7	0.0129982	2413.7	0.0154854	2413.7	0.0112871
						2414.36	0.011787	2414.36	0.00678137	2414.36	0.0110043			2414.36	0.0133363	2414.36	0.0145616	2414.36	0.0098183
						2415.02	0.011498	2415.02	0.00650586	2415.02	0.0107882			2415.02	0.0129047	2415.02	0.0162773	2415.02	0.0103199
						2415.67	0.0116658	2415.67	0.00765321	2415.67	0.0106784			2415.67	0.0132878	2415.67	0.0139369	2415.67	0.0126926
						2416.33	0.0125636	2416.33	0.00912371	2416.33	0.00978336			2416.33	0.0138515	2416.33	0.0130387	2416.33	0.0108337
						2416.99	0.0125037	2416.99	0.00861772	2416.99	0.0102182			2416.99	0.014506	2416.99	0.0126999	2416.99	0.00937344
						2417.64	0.0126609	2417.64	0.00840873	2417.64	0.0122679			2417.64	0.0150686	2417.64	0.0105967	2417.64	0.00926867
						2418.3	0.0132254	2418.3	0.00929289	2418.3	0.0120102			2418.3	0.0135723	2418.3	0.0127411	2418.3	0.0110771
						2418.95	0.0130445	2418.95	0.00826654	2418.95	0.0104204			2418.95	0.0123185	2418.95	0.0156611	2418.95	0.00867422
						2419.61	0.0125405	2419.61	0.00718112	2419.61	0.0104686			2419.61	0.0123772	2419.61	0.0127059	2419.61	0.0109064
						2420.26	0.0120298	2420.26	0.00771696	2420.26	0.0119455			2420.26	0.0111905	2420.26	0.0136381	2420.26	0.00981374
						2420.92	0.0123312	2420.92	0.00812913	2420.92	0.0124515			2420.92	0.00993431	2420.92	0.0147982	2420.92	0.01205
						2421.57	0.0124584	2421.57	0.00710614	2421.57	0.0115861			2421.57	0.0105244	2421.57	0.0135346	2421.57	0.0113011
						2422.23	0.013619	2422.23	0.00625661	2422.23	0.0100436			2422.23	0.010417	2422.23	0.0140619	2422.23	0.00969504
						2422.88	0.0146533	2422.88	0.00638185	2422.88	0.0103809			2422.88	0.0112753	2422.88	0.0139362	2422.88	0.0117667
						2423.53	0.012863	2423.53	0.00706211	2423.53	0.0116498			2423.53	0.0137394	2423.53	0.0144402	2423.53	0.00914542
						2424.19	0.0113485	2424.19	0.00764655	2424.19	0.0117788			2424.19	0.014872	2424.19	0.0163453	2424.19	0.0120803
						2424.84	0.01215	2424.84	0.00759839	2424.84	0.0113341			2424.84	0.0146723	2424.84	0.0145318	2424.84	0.0100591
						2425.49	0.0133729	2425.49	0.00781291	2425.49	0.0104225			2425.49	0.014135	2425.49	0.0139806	2425.49	0.0113456
						2426.15	0.013882	2426.15	0.0081559	2426.15	0.0103822			2426.15	0.0127069	2426.15	0.013705	2426.15	0.00895843
						2426.8	0.0127842	2426.8	0.00823181	2426.8	0.0113899			2426.8	0.0124482	2426.8	0.0130153	2426.8	0.00904425
						2427.45	0.012425	2427.45	0.00823483	2427.45	0.012322			2427.45	0.0130519	2427.45	0.0153125	2427.45	0.0104498
						2428.1	0.0120044	2428.1	0.00858848	2428.1	0.011543			2428.1	0.0110196	2428.1	0.0174458	2428.1	0.0109752
						2428.76	0.0122553	2428.76	0.00843797	2428.76	0.0109295			2428.76	0.0106581	2428.76	0.0100341	2428.76	0.0100232
						2429.41	0.0121073	2429.41	0.00820874	2429.41	0.0122166			2429.41	0.0108881	2429.41	0.0133059	2429.41	0.0115354
						2430.06	0.0118807	2430.06	0.00712363	2430.06	0.0121017			2430.06	0.0104309	2430.06	0.013601	2430.06	0.011133
						2430.71	0.0123242	2430.71	0.00669364	2430.71	0.0108834			2430.71	0.0109602	2430.71	0.00805927	2430.71	0.00862091
						2431.36	0.0121062	2431.36	0.00813426	2431.36	0.0108568			2431.36	0.0128036	2431.36	0.013861	2431.36	0.00985658
						2432.01	0.0128793	2432.01	0.00861901	2432.01	0.0112131			2432.01	0.013186	2432.01	0.0144217	2432.01	0.0115221
						2432.66	0.0136419	2432.66	0.00825999	2432.66	0.0113955			2432.66	0.0117269	2432.66	0.0146814	2432.66	0.00845975
						2433.31	0.0117958	2433.31	0.00770674	2433.31	0.0112457			2433.31	0.0119715	2433.31	0.0112174	2433.31	0.0109879
						2433.96	0.01142	2433.96	0.00832169	2433.96	0.0110091			2433.96	0.011135	2433.96	0.0147714	2433.96	0.00859328
						2434.61	0.0126017	2434.61	0.00821326	2434.61	0.0115902			2434.61	0.00885252	2434.61	0.00987443	2434.61	0.00922225
						2435.26	0.0119212	2435.26	0.0073444	2435.26	0.0123878			2435.26	0.00953073	2435.26	0.0140376	2435.26	0.00950055
						2435.92	0.0119627	2435.92	0.00780848	2435.92	0.0123483			2435.92	0.0100511	2435.92	0.0119381	2435.92	0.00883475
						2436.56	0.012934	2436.56	0.00840799	2436.56	0.0124218			2436.56	0.0121062	2436.56	0.0153413	2436.56	0.0114702
						2437.21	0.0132819	2437.21	0.00831876	2437.21	0.0117836			2437.21	0.0121296	2437.21	0.0114342	2437.21	0.0106696
						2437.86	0.0131094	2437.86	0.00879076	2437.86	0.0113594			2437.86	0.0104471	2437.86	0.012364	2437.86	0.0116305
						2438.51	0.0125885	2438.51	0.00899593	2438.51	0.0118903			2438.51	0.00983646	2438.51	0.0116981	2438.51	0.00860459
						2439.16	0.012061	2439.16	0.00840963	2439.16	0.0123234			2439.16	0.00880334	2439.16	0.0121179	2439.16	0.00914611
						2439.81	0.0126766	2439.81	0.00840504	2439.81	0.0119129			2439.81	0.00952736	2439.81	0.0139624	2439.81	0.00886557
						2440.46	0.0131786	2440.46	0.00953176	2440.46	0.0109272			2440.46	0.0122468	2440.46	0.0124622	2440.46	0.00889361
						2441.1	0.0129845	2441.1	0.00913585	2441.1	0.0113039			2441.1	0.0108109	2441.1	0.0133689	2441.1	0.0095591
						2441.75	0.0124723	2441.75	0.00833187	2441.75	0.0125675			2441.75	0.00913511	2441.75	0.011462	2441.75	0.0121312
						2442.4	0.0127355	2442.4	0.00727955	2442.4	0.0131643			2442.4	0.0121554	2442.4	0.0147808	2442.4	0.011653
						2443.05	0.0121183	2443.05	0.00621339	2443.05	0.0120419			2443.05	0.0133696	2443.05	0.0114181	2443.05	0.00940075
						2443.7	0.0111422	2443.7	0.0067213	2443.7	0.0110683			2443.7	0.0126109	2443.7	0.0115508	2443.7	0.00968083
						2444.34	0.0112793	2444.34	0.00817049	2444.34	0.0120412			2444.34	0.0128404	2444.34	0.0126007	2444.34	0.00987267
						2444.99	0.0116825	2444.99	0.00868315	2444.99	0.0125034			2444.99	0.0123805	2444.99	0.0143675	2444.99	0.0128225
						2445.64	0.0127416	2445.64	0.00840687	2445.64	0.0124322			2445.64	0.0112776	2445.64	0.0107067	2445.64	0.0100666
						2446.28	0.0134606	2446.28	0.00760893	2446.28	0.0120215			2446.28	0.0103455	2446.28	0.0140414	2446.28	0.00928758
						2446.93	0.0131638	2446.93	0.00870203	2446.93	0.0116853			2446.93	0.0103695	2446.93	0.0129238	2446.93	0.0112002
						2447.57	0.0130036	2447.57	0.00968072	2447.57	0.0109105			2447.57	0.0125549	2447.57	0.0154455	2447.57	0.0105928
						2448.22	0.0129094	2448.22	0.00832226	2448.22	0.0109489			2448.22	0.0145538	2448.22	0.0149894	2448.22	0.0104936
						2448.87	0.0125594	2448.87	0.00779288	2448.87	0.0125987			2448.87	0.0152609	2448.87	0.0136841	2448.87	0.00995516
						2449.51	0.0115754	2449.51	0.00912914	2449.51	0.0137763			2449.51	0.0135285	2449.51	0.0134037	2449.51	0.0109894
						2450.16	0.0117379	2450.16	0.0100395	2450.16	0.0141272			2450.16	0.0121469	2450.16	0.0160365	2450.16	0.0102673
						2450.8	0.013162	2450.8	0.00968131	2450.8	0.0137974			2450.8	0.0113476	2450.8	0.0155485	2450.8	0.0102251
						2451.45	0.0130732	2451.45	0.00892748	2451.45	0.0130418			2451.45	0.0115129	2451.45	0.0152807	2451.45	0.0111896
						2452.09	0.0128726	2452.09	0.00798877	2452.09	0.0130065			2452.09	0.0120445	2452.09	0.0144978	2452.09	0.010986
						2452.73	0.0115889	2452.73	0.0083421	2452.73	0.0138472			2452.73	0.0127721	2452.73	0.0167062	2452.73	0.0128778
						2453.38	0.0117534	2453.38	0.0087634	2453.38	0.0133637			2453.38	0.0111958	2453.38	0.0128565	2453.38	0.00975952
						2454.02	0.0121989	2454.02	0.00830946	2454.02	0.0131662			2454.02	0.00949876	2454.02	0.0133611	2454.02	0.00812602
						2454.67	0.0120904	2454.67	0.0079782	2454.67	0.01278			2454.67	0.0111534	2454.67	0.0134549	2454.67	0.0110403
						2455.31	0.0132967	2455.31	0.00821594	2455.31	0.0118788			2455.31	0.0127356	2455.31	0.0127429	2455.31	0.010862
						2455.95	0.0141627	2455.95	0.00825416	2455.95	0.0114115			2455.95	0.011422	2455.95	0.0127141	2455.95	0.0101184
						2456.6	0.0142555	2456.6	0.00838074	2456.6	0.0110022			2456.6	0.00992833	2456.6	0.0150474	2456.6	0.0097385
						2457.24	0.0137989	2457.24	0.00824838	2457.24	0.0114217			2457.24	0.00860609	2457.24	0.0149735	2457.24	0.00826193

## Sheet: Figure 2e
Raman shift (cm-1)	RIE
2218	91000
22078	55335
2194	131500
2175	139322
2153	93098.5
2133	161458
2118	2343750
2092	5.20833e+06
2079	143229
2052	198568
2125(EdU)	1

## Sheet: Figure 3b
Raman shift	intensity
589.767	2037.16
592.3	1956.7
594.83	1863.21
597.362	1781.05
599.891	1693.9
602.421	1653.12
604.948	1597.6
607.475	1555.11
610.001	1474.42
612.528	1390.87
615.053	1353.07
617.579	1337.77
620.1	1324.22
622.624	1348.66
625.146	1385.07
627.669	1482.48
630.187	1547.96
632.709	1628.91
635.228	1647.13
637.746	1653.61
640.264	1622.58
642.783	1594.66
645.297	1589.27
647.814	1508.07
650.327	1419.79
652.843	1325.52
655.355	1173.11
657.869	1074.78
660.379	990.001
662.893	887.02
665.401	826.608
667.913	763.923
670.42	751.568
672.931	726.947
675.437	738.88
677.944	762.132
680.45	752.946
682.956	736.922
685.459	742.407
687.965	725.924
690.467	727.276
692.97	704.837
695.47	670.816
697.974	675.374
700.473	692.289
702.973	680.263
705.471	684.764
707.969	695.085
710.467	679.159
712.965	662.455
715.46	643.31
717.956	646.664
720.449	630.238
722.944	633.983
725.436	614.559
727.929	553.951
730.42	498.994
732.912	432.985
735.401	369.018
737.891	317.88
740.379	277.315
742.869	277.87
745.355	260.534
747.841	306.972
750.326	401.043
752.812	509.306
755.296	580.471
757.781	592.388
760.262	538.024
762.743	421.96
765.224	299.356
767.707	176.427
770.185	91.3292
772.666	49.4417
775.144	10.6604
777.621	10.7983
780.098	40.9396
782.577	93.9166
785.05	156.702
787.527	244.938
789.999	314.506
792.475	384.96
794.946	457.313
797.42	508.323
799.889	517.715
802.362	534.227
804.83	565.79
807.302	637.966
809.769	673.03
812.239	763.883
814.704	810.509
817.171	859.641
819.637	915.774
822.102	928.924
824.565	940.18
827.031	906.467
829.493	920.746
831.955	882.322
834.415	834.178
836.879	771.273
839.335	694.124
841.794	566.121
844.253	452.918
846.71	371.592
849.167	280.077
851.625	230.001
854.081	194.414
856.535	160.861
858.991	129.495
861.443	104.592
863.897	18.9915
866.349	-86.6033
868.801	-146.367
871.251	-220.331
873.702	-285.109
876.151	-329.408
878.601	-342.897
881.046	-409.411
883.495	-412.378
885.939	-408.437
888.386	-411.929
890.831	-402.888
893.277	-364.361
895.72	-296.242
898.163	-201.376
900.605	-83.0053
903.048	93.1245
905.488	240.035
907.928	446.553
910.368	653.589
912.808	879.555
915.244	1102.37
917.684	1318.69
920.116	1506.07
922.554	1746.69
924.989	1878.65
927.424	1970.15
929.858	2060.4
932.291	2126.37
934.724	2129.95
937.156	2071.77
939.587	2039.69
942.018	1969.69
944.448	1955.65
946.875	1869.65
949.302	1818.55
951.732	1737.65
954.157	1661.83
956.584	1619.15
959.01	1600.02
961.436	1576.42
963.858	1538.89
966.284	1485.95
968.706	1470.31
971.127	1457.52
973.547	1427.32
975.97	1405.67
978.389	1383.37
980.809	1404.25
983.227	1409.11
985.645	1415.69
988.062	1425.91
990.479	1415.98
992.894	1401.36
995.31	1381.71
997.724	1370.95
1000.14	1333.35
1002.55	1348.6
1004.96	1400.89
1007.38	1419.33
1009.79	1413.56
1012.19	1317.63
1014.6	1170.41
1017.01	939.756
1019.42	680.551
1021.83	480.381
1024.24	306.296
1026.64	204.745
1029.05	134.095
1031.45	99.2252
1033.86	65.4341
1036.26	58.3881
1038.66	69.3309
1041.06	56.1741
1043.47	46.8647
1045.87	10.4576
1048.27	4.32509
1050.66	-26.5173
1053.07	-15.5625
1055.46	-19.0597
1057.86	-4.57207
1060.26	27.2053
1062.65	44.1659
1065.05	77.3903
1067.44	166.286
1069.84	208.102
1072.23	249.317
1074.62	310.923
1077.01	372.761
1079.4	421.977
1081.79	481.045
1084.18	531.498
1086.57	633.802
1088.96	750.051
1091.35	827.123
1093.73	912.106
1096.12	972.562
1098.51	1025.55
1100.89	1075.04
1103.28	1069.42
1105.66	1097.85
1108.04	1093.16
1110.42	1020.76
1112.81	999.576
1115.18	954.593
1117.57	926.723
1119.94	935.68
1122.32	914.472
1124.7	942.271
1127.08	979.857
1129.45	1028.31
1131.83	1092.34
1134.21	1154.07
1136.58	1155.67
1138.95	1121.54
1141.33	1007.16
1143.7	843.251
1146.07	704.637
1148.44	601.248
1150.82	507.223
1153.18	463.845
1155.56	436.722
1157.92	438.661
1160.29	450.401
1162.66	444.875
1165.03	451.471
1167.39	448.799
1169.76	441.039
1172.12	414.748
1174.49	398.615
1176.85	400.996
1179.21	403.365
1181.57	390.547
1183.93	384.212
1186.29	329.927
1188.65	282.167
1191.01	216.323
1193.37	148.465
1195.73	93.2898
1198.09	78.5435
1200.44	67.0766
1202.8	60.7566
1205.15	51.5537
1207.51	65.1447
1209.86	82.1428
1212.22	102.935
1214.57	97.5008
1216.92	83.2434
1219.27	58.6
1221.62	23.4109
1223.97	-1.27496
1226.32	-14.5482
1228.67	-5.03872
1231.02	11.1402
1233.36	34.6014
1235.71	48.0207
1238.06	64.5394
1240.4	84.7819
1242.74	83.4902
1245.09	89.9411
1247.43	84.7225
1249.78	91.7319
1252.12	105.188
1254.46	108.95
1256.8	124.921
1259.14	135.281
1261.48	138.402
1263.82	135.52
1266.15	139.334
1268.49	115.849
1270.83	102.176
1273.16	94.9257
1275.5	77.6708
1277.83	59.298
1280.17	49.3307
1282.5	30.0753
1284.83	19.6874
1287.17	6.9319
1289.49	3.50593
1291.83	16.7769
1294.16	26.5586
1296.49	36.2198
1298.82	76.9106
1301.14	143.269
1303.47	214.727
1305.8	277.119
1308.12	321.246
1310.45	358.313
1312.77	399.59
1315.1	429.297
1317.42	454.972
1319.74	477.204
1322.07	482.068
1324.38	470.013
1326.71	438.999
1329.03	406.945
1331.35	368.909
1333.66	344.353
1335.98	342.781
1338.3	352.19
1340.62	376.407
1342.93	419.855
1345.25	468.095
1347.56	477.066
1349.88	461.171
1352.19	421.77
1354.51	367.114
1356.82	291.259
1359.13	217.513
1361.44	149.044
1363.75	117.542
1366.06	88.6414
1368.37	71.2156
1370.68	59.7293
1372.98	48.4153
1375.29	47.7578
1377.6	24.0358
1379.9	19.9329
1382.21	15.2911
1384.51	-2.53325
1386.82	-16.2364
1389.12	-16.4961
1391.42	-11.319
1393.72	1.35607
1396.03	13.5824
1398.33	50.2387
1400.63	80.2898
1402.92	98.701
1405.22	123.076
1407.52	140.296
1409.82	141.381
1412.12	137.559
1414.41	144.075
1416.71	142.85
1419	155.426
1421.3	174.125
1423.59	200.326
1425.88	242.903
1428.17	272.188
1430.47	317.08
1432.76	350.222
1435.05	397.259
1437.34	450.386
1439.62	525.505
1441.91	617.671
1444.2	728.822
1446.49	836.442
1448.78	949.602
1451.06	1051.79
1453.35	1137.12
1455.63	1175.01
1457.91	1214.98
1460.2	1219.54
1462.48	1214.29
1464.76	1161.65
1467.04	1112.3
1469.33	1041.79
1471.6	975.219
1473.89	893.565
1476.16	800.438
1478.44	722.93
1480.72	637.945
1482.99	554.827
1485.27	498.377
1487.55	447.131
1489.82	410.86
1492.1	382.023
1494.37	355.522
1496.64	315.984
1498.91	290.276
1501.19	261.045
1503.46	203.187
1505.73	171.567
1508	127.602
1510.27	95.392
1512.54	63.8345
1514.8	44.1103
1517.07	38.8871
1519.34	25.6623
1521.6	23.396
1523.87	16.5463
1526.13	14.0816
1528.4	6.83177
1530.66	4.86118
1532.92	-6.06213
1535.18	-15.0083
1537.45	-28.3569
1539.71	-25.9991
1541.97	-34.2739
1544.23	-43.9091
1546.49	-49.7221
1548.74	-43.077
1551	-45.9257
1553.26	-20.386
1555.52	-14.4872
1557.77	-6.71293
1560.03	8.60982
1562.28	18.9397
1564.54	15.4609
1566.79	8.17391
1569.04	8.9943
1571.3	10.7164
1573.55	8.45074
1575.8	28.2203
1578.05	59.2586
1580.3	87.9223
1582.55	116.789
1584.8	160.403
1587.04	190.197
1589.29	195.213
1591.54	188.043
1593.78	171.486
1596.03	131.47
1598.27	108.027
1600.51	64.2453
1602.76	14.4643
1605	3.35155
1607.24	-9.17877
1609.48	-12.1579
1611.72	-10.5539
1613.97	-38.1348
1616.2	-38.9615
1618.44	-42.5749
1620.68	-15.5156
1622.92	13.5777
1625.16	48.1878
1627.39	81.3732
1629.63	122.561
1631.87	165.059
1634.1	196.137
1636.33	249.762
1638.57	311.361
1640.8	389.303
1643.03	467.678
1645.26	543.195
1647.49	672.357
1649.72	772.929
1651.95	865.665
1654.18	983.228
1656.41	1106.41
1658.64	1248.62
1660.87	1348.06
1663.09	1432.26
1665.32	1500.86
1667.55	1562.37
1669.77	1567.4
1671.99	1546.24
1674.22	1523.89
1676.44	1457.54
1678.66	1396.89
1680.88	1330.76
1683.1	1240.41
1685.32	1177.99
1687.55	1088.85
1689.76	1018.79
1691.98	944.285
1694.2	874.87
1696.42	803.174
1698.63	726.718
1700.85	642.612
1703.06	579.397
1705.28	509.716
1707.49	450.714
1709.71	404.245
1711.92	365.014
1714.13	323.192
1716.35	292.465
1718.56	269.538
1720.77	253.738
1722.98	236.491
1725.18	225.878
1727.4	207.743
1729.6	190.973
1731.81	179.783
1734.02	159.93
1736.22	152.241
1738.43	145.078
1740.64	126.817
1742.84	120.308
1745.04	107.871
1747.25	102.406
1749.45	90.063
1751.65	82.2426
1753.85	76.2758
1756.05	78.9823
1758.25	66.9461
1760.45	64.0766
1762.65	51.6363
1764.85	52.0021
1767.05	48.7046
1769.25	31.9441
1771.44	24.1768
1773.64	24.9953
1775.84	26.6994
1778.03	17.5086
1780.22	18.4414
1782.42	22.1551
1784.61	20.1063
1786.8	21.6357
1788.99	21.6995
1791.18	18.9261
1793.38	19.8239
1795.56	15.1402
1797.75	16.5813
1799.94	20.1131
1802.13	17.8572
1804.32	14.2769
1806.5	13.2068
1808.69	9.07179
1810.88	12.9683
1813.06	9.95515
1815.25	6.68485
1817.43	7.06102
1819.61	14.3539
1821.8	12.4736
1823.98	9.53696
1826.16	14.0734
1828.34	3.37828
1830.52	4.2561
1832.7	7.70944
1834.88	14.06
1837.06	13.5285
1839.24	17.0848
1841.41	19.3038
1843.59	14.3387
1845.77	9.68338
1847.94	12.3623
1850.12	18.9181
1852.29	24.5103
1854.46	13.5784
1856.64	11.5576
1858.81	13.6512
1860.98	9.84614
1863.15	1.70172
1865.32	4.2551
1867.49	19.3879
1869.66	22.6599
1871.83	19.4045
1874	12.1021
1876.17	15.9916
1878.33	14.5772
1880.5	22.2118
1882.67	31.9062
1884.83	46.2941
1887	38.9624
1889.16	39.1126
1891.33	43.5906
1893.49	41.8954
1895.65	30.3209
1897.81	21.5416
1899.97	17.0069
1902.13	11.844
1904.3	7.79385
1906.45	11.125
1908.61	12.4169
1910.77	14.3827
1912.93	21.3043
1915.09	18.9243
1917.24	18.5257
1919.4	24.6471
1921.56	24.912
1923.71	25.8191
1925.86	32.6638
1928.02	31.1347
1930.17	26.5299
1932.32	32.0299
1934.47	30.6124
1936.62	22.9116
1938.77	27.2916
1940.92	23.5907
1943.08	23.7804
1945.22	28.9882
1947.37	32.0731
1949.52	26.3162
1951.67	28.3157
1953.81	23.9384
1955.96	25.3229
1958.1	23.2148
1960.25	17.4446
1962.39	23.0499
1964.54	21.6467
1966.68	20.2242
1968.82	19.3769
1970.96	21.2679
1973.1	31.9169
1975.24	27.7559
1977.38	35.4241
1979.52	40.9266
1981.66	36.4981
1983.8	38.1788
1985.94	36.6827
1988.08	28.2065
1990.21	22.0671
1992.35	26.0159
1994.48	21.5095
1996.62	24.2101
1998.75	24.8097
2000.88	22.0543
2003.02	16.6472
2005.15	22.2782
2007.28	19.1634
2009.41	9.86307
2011.54	16.0147
2013.67	15.3188
2015.8	23.4464
2017.93	21.6298
2020.06	16.3759
2022.19	8.65078
2024.32	2.05717
2026.44	-3.07664
2028.57	-5.87432
2030.69	-3.33304
2032.82	-5.7956
2034.94	3.41269
2037.07	2.76632
2039.19	6.69778
2041.31	2.13544
2043.43	2.71089
2045.56	7.93344
2047.68	14.9713
2049.8	13.3234
2051.92	17.8223
2054.03	16.64
2056.15	6.90572
2058.27	11.5949
2060.39	20.0005
2062.51	22.3062
2064.62	23.9862
2066.74	26.83
2068.85	29.1073
2070.97	24.9176
2073.08	26.4022
2075.19	28.0034
2077.31	27.4632
2079.42	17.8426
2081.53	15.7241
2083.64	13.1312
2085.75	12.7915
2087.86	16.295
2089.97	14.198
2092.08	13.531
2094.19	10.3937
2096.3	14.3539
2098.4	12.4052
2100.51	10.3159
2102.61	8.82722
2104.72	7.50805
2106.83	4.33501
2108.93	5.24177
2111.03	6.02837
2113.14	4.66771
2115.24	10.4821
2117.34	17.0034
2119.44	19.7331
2121.54	21.9513
2123.64	21.6284
2125.74	19.2476
2127.84	15.3854
2129.94	16.5633
2132.04	26.6083
2134.13	25.5253
2136.23	22.9545
2138.33	23.7361
2140.42	24.0402
2142.52	26.0282
2144.61	35.4548
2146.71	34.0498
2148.8	39.9995
2150.89	42.4639
2152.99	39.7419
2155.08	41.2522
2157.17	38.0166
2159.26	37.7192
2161.35	40.5042
2163.44	40.2213
2165.53	38.0688
2167.61	31.6576
2169.7	25.1048
2171.79	25.7486
2173.88	16.4356
2175.96	18.0639
2178.05	3.15986
2180.13	2.25154
2182.22	5.73307
2184.3	13.7018
2186.39	25.0972
2188.47	28.3435
2190.55	26.3872
2192.63	33.2147
2194.71	41.8499
2196.79	46.5153
2198.87	41.4163
2200.95	40.832
2203.03	42.9957
2205.11	42.8038
2207.18	59.4254
2209.26	71.7399
2211.34	81.4594
2213.41	98.7057
2215.49	124.245
2217.56	167.847
2219.64	224.113
2221.71	281.425
2223.78	335.248
2225.86	366.309
2227.93	385.505
2230	376.491
2232.07	336.186
2234.14	287.409
2236.21	226.756
2238.28	163.948
2240.35	119.766
2242.42	85.8958
2244.48	67.2736
2246.55	56.5983
2248.62	48.7341
2250.68	41.6911
2252.75	38.5042
2254.81	29.5102
2256.88	24.5565
2258.94	24.8812
2261.01	29.5967
2263.07	23.2342
2265.13	22.1374
2267.19	21.2233
2269.25	20.631
2271.31	16.1731
2273.37	12.6436
2275.43	15.9557
2277.49	27.2276
2279.55	29.191
2281.6	38.4832
2283.66	37.6977
2285.72	39.9231
2287.77	46.2654
2289.83	49.489
2291.88	53.5646
2293.94	59.513
2295.99	68.1878
2298.04	57.1005
2300.1	61.8509
2302.15	57.0481
2304.2	65.3637
2306.25	65.3036
2308.3	58.474
2310.35	49.8167
2312.4	44.2119
2314.45	39.5629
2316.5	38.3658
2318.54	34.2114
2320.59	32.2937
2322.64	29.1195
2324.68	33.5887
2326.73	33.0041
2328.77	46.431
2330.82	62.9976
2332.86	64.2872
2334.91	71.4657
2336.95	76.6492
2338.99	75.6988
2341.03	72.2069
2343.07	61.4794
2345.11	46.8374
2347.15	40.6643
2349.19	39.5527
2351.23	27.9504
2353.27	10.6056
2355.31	6.4747
2357.34	5.75316
2359.38	-1.71633
2361.42	-2.3202
2363.45	-0.0681739
2365.49	-8.13713
2367.52	-2.03582
2369.56	7.36632
2371.59	5.74198
2373.62	14.0271
2375.65	17.5403
2377.69	24.7961
2379.72	31.5791
2381.75	31.6762
2383.78	27.9366
2385.81	30.4978
2387.84	30.1229
2389.86	21.2858
2391.89	20.1139
2393.92	20.911
2395.95	20.7762
2397.97	11.4884
2400	7.54281
2402.02	2.77201
2404.05	0.492361
2406.07	-8.61623
2408.1	-17.401
2410.12	-22.7606
2412.14	-24.1439
2414.16	-31.4603
2416.18	-25.5297
2418.21	-34.2119
2420.23	-35.9025
2422.25	-31.8271
2424.27	-28.0407
2426.28	-3.22666
2428.3	17.6832
2430.32	35.3565
2432.34	56.0664
2434.35	72.586
2436.37	84.5102
2438.39	102.246
2440.4	120.64
2442.41	134.544
2444.43	148.308
2446.44	149.353
2448.45	146.854
2450.47	132.278
2452.48	128.064
2454.49	126.835
2456.5	129.964
2458.51	124.837
2460.52	117.52
2462.53	107.533
2464.54	107.548
2466.55	101.678
2468.55	93.0944
2470.56	89.4025
2472.57	84.879
2474.57	91.8013
2476.58	87.0482
2478.58	87.1881
2480.59	75.3106
2482.59	72.3523
2484.59	67.5369
2486.59	67.3626
2488.6	65.8306
2490.6	61.4516
2492.6	53.763
2494.6	52.9757
2496.6	45.7637
2498.6	36.5766
2500.6	34.7795
2502.59	35.2865
2504.59	32.4859
2506.59	33.8039
2508.59	29.9669
2510.58	28.7346
2512.58	20.0255
2514.58	25.1795
2516.57	20.4383
2518.56	19.8855
2520.56	24.0782
2522.55	24.2137
2524.54	19.297
2526.54	16.8325
2528.53	10.953
2530.52	19.8719
2532.51	17.6343
2534.5	19.0754
2536.49	13.1904
2538.48	12.6744
2540.47	17.2922
2542.45	18.0473
2544.44	22.3405
2546.43	28.6635
2548.41	37.4354
2550.4	39.8196
2552.38	47.7169
2554.37	49.8967
2556.35	46.198
2558.34	47.0951
2560.32	55.5812
2562.3	56.3442
2564.28	64.6493
2566.26	65.7678
2568.25	72.4868
2570.23	72.4092
2572.21	65.9671
2574.18	76.7033
2576.16	75.2806
2578.14	68.8521
2580.12	53.7057
2582.1	59.2072
2584.08	54.8345
2586.05	59.8059
2588.03	51.6451
2590	59.8883
2591.98	52.5576
2593.95	47.9996
2595.92	41.7165
2597.9	42.4129
2599.87	35.9445
2601.84	30.2031
2603.81	17.7741
2605.78	8.63104
2607.76	10.5903
2609.72	12.7031
2611.69	10.6165
2613.66	7.22764
2615.63	2.64954
2617.6	3.02137
2619.57	1.40583
2621.53	2.68608
2623.5	7.16865
2625.47	6.46107
2627.43	10.6528
2629.39	20.2582
2631.36	15.8046
2633.32	10.9693
2635.29	11.3653
2637.25	14.9207
2639.21	12.1002
2641.17	4.94971
2643.13	6.87849
2645.09	2.44759
2647.06	-0.394596
2649.01	0.404533
2650.97	0.747719
2652.93	5.06846
2654.89	8.4828
2656.85	8.46337
2658.8	10.8034
2660.76	11.2967
2662.72	16.7536
2664.67	20.0913
2666.63	17.2761
2668.58	15.0293
2670.53	16.4497
2672.49	20.8366
2674.44	12.9084
2676.39	16.6096
2678.34	20.3911
2680.3	25.4325
2682.25	24.8148
2684.2	20.1854
2686.15	23.0407
2688.1	26.1636
2690.05	16.313
2691.99	20.6164
2693.94	20.8792
2695.89	25.2662
2697.83	18.9178
2699.78	14.6639
2701.73	22.9065
2703.67	29.0518
2705.62	37.4845
2707.56	39.7133
2709.5	51.8616
2711.45	58.0861
2713.39	67.112
2715.33	69.0393
2717.27	78.4817
2719.22	90.3457
2721.16	94.0212
2723.1	99.3411
2725.03	117.226
2726.97	121.497
2728.91	128.831
2730.85	132.664
2732.79	134.145
2734.73	132.562
2736.66	128.037
2738.6	132.007
2740.53	133.078
2742.47	119.624
2744.4	102.306
2746.34	104.906
2748.27	91.12
2750.2	86.2081
2752.14	73.7371
2754.07	67.8304
2756	51.4239
2757.93	54.134
2759.86	60.9232
2761.79	51.1125
2763.72	48.6093
2765.65	39.6247
2767.57	36.9605
2769.5	26.1773
2771.43	21.0065
2773.36	22.4329
2775.28	22.6115
2777.21	8.268
2779.14	15.2176
2781.06	10.3954
2782.98	-2.94194
2784.91	-7.54269
2786.83	-3.27425
2788.76	-8.51264
2790.68	-5.25127
2792.6	-8.88633
2794.52	-10.002
2796.44	-14.4606
2798.36	-16.6666
2800.28	-12.2949
2802.2	-17.7481
2804.12	-11.1352
2806.04	-12.9241
2807.96	-9.62371
2809.87	2.07663
2811.79	18.2183
2813.71	20.7747
2815.62	21.3718
2817.54	34.4973
2819.45	47.6659
2821.36	64.2824
2823.28	82.5594
2825.19	99.8414
2827.11	118.377
2829.02	138.746
2830.93	167.309
2832.84	202.263
2834.75	250.34
2836.66	295.67
2838.57	362.552
2840.48	427.852
2842.39	516.426
2844.3	645.297
2846.2	786.668
2848.11	964.882
2850.02	1192.42
2851.93	1419.78
2853.83	1634.59
2855.74	1824.73
2857.64	1987.24
2859.55	2107.62
2861.45	2205.16
2863.35	2275.43
2865.26	2372.05
2867.16	2467.92
2869.06	2585.61
2870.96	2728.03
2872.86	2902.25
2874.76	3092.17
2876.66	3272.88
2878.56	3435.82
2880.46	3557.34
2882.36	3674.72
2884.26	3743.56
2886.15	3800.29
2888.05	3841.57
2889.95	3879.06
2891.84	3914.7
2893.74	3954.75
2895.63	4007.34
2897.53	4041.52
2899.42	4085.11
2901.32	4111.47
2903.21	4167.37
2905.1	4210.3
2906.99	4253.39
2908.89	4304.91
2910.78	4391.98
2912.67	4457.36
2914.55	4583.25
2916.44	4708.43
2918.33	4836.25
2920.22	5034.57
2922.11	5223.56
2924	5433.36
2925.88	5625.26
2927.77	5843.75
2929.66	6041.3
2931.54	6205.04
2933.43	6372.15
2935.31	6488.19
2937.2	6597.51
2939.08	6667.16
2940.96	6699.07
2942.84	6710.25
2944.73	6643.97
2946.61	6511.3
2948.49	6355.34
2950.37	6168.62
2952.25	5913.79
2954.13	5680.62
2956.01	5439.67
2957.89	5219.32
2959.77	5027.83
2961.64	4849.47
2963.52	4688.37
2965.4	4564.73
2967.27	4456.72
2969.15	4367.71
2971.03	4270.5
2972.9	4183.03
2974.77	4080.43
2976.65	3983.59
2978.52	3881.85
2980.39	3794.6
2982.27	3700.34
2984.14	3585.65
2986.01	3470
2987.88	3341.3
2989.75	3210.85
2991.62	3079.61
2993.49	2945.23
2995.36	2798.7
2997.23	2665.25
2999.1	2509.6
3000.96	2375.32
3002.83	2206.4
3004.7	2087.51
3006.56	1991.57
3008.43	1876.93
3010.3	1787.36
3012.16	1703.15
3014.02	1641.89
3015.89	1559.72
3017.75	1492.24
3019.61	1410.46
3021.47	1327.02
3023.34	1279.08
3025.2	1206.01
3027.06	1153.93
3028.92	1074.55
3030.78	1028.37
3032.64	971.734
3034.5	942.181
3036.35	901.157
3038.21	888.401
3040.07	891.874
3041.93	872.184
3043.78	854.807
3045.64	860.932
3047.5	881.51
3049.35	883.924
3051.2	892.295
3053.06	899.741
3054.91	895.752
3056.76	925.442
3058.62	945.39
3060.47	963.244
3062.32	962.11
3064.17	971.26
3066.02	1004.87
3067.87	986.27
3069.72	966.135
3071.57	940.961
3073.42	888.776
3075.27	810.442
3077.11	756.776
3078.96	672.334
3080.81	592.52
3082.66	520.105
3084.5	444.808
3086.35	400.03
3088.19	326.57
3090.04	280.907
3091.88	207.539
3093.72	123.179
3095.57	120.231
3097.41	87.0056
3099.25	108.115
3101.09	47.4128
3102.93	61.1742
3104.78	61.133
3106.61	9.21709
3108.46	14.0249
3110.3	-10.4117
3112.14	-12.8848
3113.97	-19.0348
3115.81	-63.8099
3117.65	-81.4917
3119.48	-114.639
3121.32	-144.664
3123.16	-206.007
3124.99	-209.326
3126.83	-236.927
3128.66	-229.474
3130.5	-218.041
3132.33	-186.282
3134.16	-212.873
3135.99	-184.976
3137.83	-160.685
3139.66	-216.273
3141.49	-198.585
3143.32	-194.666
3145.15	-232.769
3146.98	-286.639
3148.81	-326.868
3150.64	-382.378
3152.47	-349.024
3154.3	-387.356
3156.12	-342.869
3157.95	-285.039
3159.78	-239.523
3161.6	-158.629
3163.43	-93.2741
3165.25	-58.0186
3167.08	-11.1296
3168.9	25.7475
3170.73	41.104
3172.55	21.5736
3174.37	33.2272
3176.19	57.5368
3178.02	136.296
3179.84	174.084
3181.66	221.162
3183.48	270.459
3185.3	230.686
3187.12	359.569
3188.94	487.229
3190.75	547.49
3192.58	623.378
3194.39	691.009
3196.21	763.373
3198.02	864.904
3199.84	971.447
3201.66	1096.62
3203.47	1140.44
3205.29	1199.63
3207.1	1277.78
3208.92	1367.54
3210.73	1493.14
3212.54	1528.55
3214.35	1633.99
3216.17	1699.34
3217.98	1849.12
3219.79	1966.68
3221.6	2078.76
3223.41	2193.6
3225.22	2266.34
3227.03	2329.6
3228.84	2368.14
3230.64	2473.09
3232.45	2604.11
3234.26	2582.8
3236.07	2713.74
3237.88	2748.17
3239.68	2816.16
3241.49	2869.32
3243.29	3037.49
3245.1	3019.85
3246.9	3052.44
3248.7	3075.98
3250.51	3217.35
3252.31	3235.4
3254.11	3244.06
3255.91	3244.74
3257.72	3260.1
3259.52	3208.56
3261.32	3238.17
3263.12	3187.31
3264.92	3141.89
3266.72	3171.97
3268.51	3223.55
3270.31	3228.89
3272.11	3218.09
3273.91	3127.73
3275.7	3140.91
3277.5	3098.15
3279.3	3111.74
3281.09	3034.73
3282.89	3077.13
3284.68	3083.47
3286.47	3059.3
3288.27	3071.92
3290.06	3062.38
3291.86	3123.1
3293.65	3076.38
3295.44	3059.33
3297.23	2982.56
3299.02	2994.59
3300.81	2929.73
3302.6	2819.82
3304.39	2750.26
3306.18	2676.49
3307.97	2651.24
3309.76	2619.65
3311.54	2524.96
3313.33	2523.52
3315.12	2536.99
3316.91	2515.21
3318.69	2292.33
3320.47	2209.82
3322.26	2224.59
3324.05	1982.62
3325.83	1920.12
3327.61	1810.38
3329.4	1657.68
3331.18	1589.43
3332.96	1464.25
3334.74	1467.78
3336.52	1354.3
3338.31	1299.17
3340.09	1254.49
3341.87	1207.7
3343.64	1039.11
3345.42	957.336
3347.2	850.339
3348.98	914.238
3350.76	695.542
3352.54	693.294
3354.31	724.689
3356.09	624.478
3357.86	565.313
3359.64	383.183
3361.41	458.211
3363.19	417.508
3364.96	356.056
3366.74	305.504
3368.51	292.094
3370.28	283.82
3372.05	283.791
3373.83	127.505
3375.6	82.0629
3377.37	123.829
3379.14	82.0712
3380.91	45.8872
3382.68	-56.394
3384.45	-51.9282
3386.22	-115.555
3387.98	-214.221
3389.75	-242.008
3391.52	-291.882
3393.29	-251.83
3395.05	-267.91
3396.82	-192.103
3398.59	-143.277
3400.35	-96.9939
3402.11	-29.6854
3403.88	-70.312
3405.64	-8.92685
3407.41	-91.6274
3409.17	-76.1455
3410.93	-77.569
3412.69	-74.0707
3414.45	-69.981
3416.21	-84.604
3417.97	-47.9882
3419.74	-48.4662
3421.5	22.7982
3423.26	102.904
3425.01	91.9748
3426.77	93.6863
3428.53	155.677
3430.29	195.32
3432.04	238.726
3433.8	336.184
3435.56	404.011
3437.31	585.879
3439.07	586.156
3440.82	732.488
3442.58	683.843
3444.33	791.141
3446.09	718.934
3447.84	745.293
3449.59	732.928
3451.34	762.364
3453.09	808.157
3454.85	862.954
3456.6	937.717
3458.35	979.016
3460.1	1062.29
3461.85	1067.14
3463.6	1171.15
3465.34	1215.19
3467.09	1234.42
3468.84	1199.07
3470.59	1284.77
3472.34	1327.94
3474.08	1443.81
3475.83	1454.3
3477.57	1536.27
3479.32	1532.12
3481.06	1511.03
3482.81	1547.1
3484.55	1517.12
3486.29	1547.14
3488.04	1510.2
3489.78	1505.06
3491.52	1499.29
3493.26	1618.16
3495.01	1633.44
3496.74	1649.42
3498.48	1695.13
3500.22	1680.1
3501.96	1633.67
3503.7	1518.36
3505.44	1487.5
3507.18	1496.93
3508.92	1467.64
3510.65	1369.62
3512.39	1358.9
3514.12	1336.86
3515.86	1348.85
3517.6	1333.05
3519.33	1229.32
3521.07	1306.99
3522.8	1275.75
3524.53	1273.63
3526.27	1186.4
3528	1143.36
3529.73	1104.01
3531.47	1060.49
3533.2	969.235
3534.93	919.104
3536.66	893.976
3538.39	824.474
3540.12	857.446
3541.85	812.869
3543.58	816.517
3545.31	795.78
3547.03	753.441
3548.76	781.442
3550.49	742.124
3552.22	664.693
3553.94	602.124
3555.67	497.488
3557.39	487.039
3559.12	426.842
3560.84	459.797
3562.57	442.587
3564.29	501.338
3566.01	488.028
3567.74	431.508
3569.46	400.499
3571.18	394.687
3572.9	389.986
3574.62	353.348
3576.34	386.178
3578.06	388.801
3579.78	306.952
3581.5	316.416
3583.22	307.007
3584.94	279.857
3586.66	226.142
3588.38	232.842
3590.09	246.399
3591.81	254.558
3593.53	232.038
3595.24	233.397
3596.96	275.226
3598.67	270.788
3600.39	294.132
3602.1	295.771
3603.82	303.147
3605.53	323.139
3607.24	325.326
3608.95	380.779
3610.67	425.414
3612.38	394.388
3614.09	445.055
3615.8	488.621
3617.51	526.086
3619.22	606.531
3620.93	644.951
3622.64	696.358
3624.35	719.764
3626.05	788.905
3627.76	861.432
3629.47	922.239
3631.18	1000.56
3632.88	1091.3
3634.59	1154.64
3636.29	1227.84
3638	1306.55
3639.7	1390.17
3641.41	1451.36
3643.11	1535.49
3644.82	1679.75
3646.52	1642.66
3648.22	1745.54
3649.92	1795.98
3651.63	1832.39
3653.33	1881.77
3655.03	1895.95
3656.73	1890.53
3658.43	1914.2
3660.13	1924.37
3661.83	1905.94
3663.53	1869.75
3665.22	1855.11
3666.92	1812.61
3668.62	1773.4
3670.32	1719.22
3672.01	1656.08
3673.71	1589.41
3675.41	1497.28
3677.1	1452.22
3678.8	1334.56
3680.49	1255.52
3682.18	1187.98
3683.88	1124
3685.57	1055.03
3687.26	984.058
3688.96	908.821
3690.65	828.01
3692.34	784.033
3694.03	724.337
3695.72	653.306
3697.41	595.781
3699.1	530.967
3700.79	480.292
3702.48	440.222
3704.17	407.671
3705.86	376.259
3707.54	325.099
3709.23	297.983
3710.92	271.085
3712.61	249.215
3714.29	217.639
3715.98	181.407
3717.66	149.631
3719.35	136.981
3721.03	120.943
3722.72	106.043
3724.4	96.8604
3726.09	74.9109
3727.77	56.1419
3729.45	45.0508
3731.13	38.7974
3732.81	35.427
3734.49	34.5061
3736.17	23.1332
3737.85	16.4429
3739.53	14.9805
3741.21	2.08245
3742.89	10.0498
3744.57	10.7487
3746.25	-0.968496
3747.93	-4.68469
3749.6	-3.90518
3751.28	1.15266
3752.96	14.0988
3754.63	11.9634
3756.31	13.2914
3757.98	10.2413
3759.66	4.8795
3761.33	-5.34028
3763.01	9.16421
3764.68	12.4116
3766.35	9.091
3768.03	4.64609
3769.7	6.51287
3771.37	1.81947
3773.04	11.4492
3774.71	23.7769
3776.38	25.6787
3778.05	21.0494
3779.72	20.2778
3781.39	17.5002
3783.06	13.061
3784.73	6.41277
3786.4	15.3233
3788.07	0.0257095
3789.73	-5.96067
3791.4	-8.32057
3793.07	-3.45648
3794.73	-11.6261
3796.4	-15.368
3798.06	-26.9487
3799.73	-25.8407
3801.39	-28.4465
3803.06	-28.6111
3804.72	-34.936
3806.38	-46.1916
3808.05	-58.0451
3809.71	-57.043
3811.37	-64.8109
3813.03	-72.401
3814.69	-90.8857
3816.35	-93.5259
3818.02	-99.3851
3819.67	-105.455
3821.33	-117.375
3822.99	-127.074
3824.65	-132.4
3826.31	-140.004
3827.97	-148.679
3829.62	-151.503
3831.28	-163.822
3832.94	-173.341
3834.59	-180.215
3836.25	-187.169
3837.91	-201.672
3839.56	-210.623
3841.22	-225.673
3842.87	-251.496
3844.52	-252.927
3846.18	-270.493
3847.83	-278.748
3849.48	-288.982
3851.14	-298.164
3852.79	-332.498
3854.44	-338.971
3856.09	-352.603
3857.74	-363.214
3859.39	-385.187
3861.04	-396.132
3862.69	-408.347

## Sheet: Figure 3c
			CD44 on									off

## Sheet: Figure 3d-f
Raman shift(cm-1)	Intensity			Raman shift(cm-1)				boxplot/scattering plot						p-value
skbr3	mean	std		hela	mean	std		hela_cd44	hela_cd55		sk_cd44	sk_cd55		hela cd44 and skbr3 cd44	2.62046e-171
1899.97	11.481	38.304		1899.97	9.82177	25.4103		1519.78	822.599		17.3049	0.0605847		hela cd45 and skbr3 cd45	7.91332e-186
1902.13	22.5599	44.4454		1902.13	43.5929	48.0466		1481.82	873.914		477.794	496.556
1904.3	40.204	50.6145		1904.3	89.7992	57.6751		894.957	904.273		476.299	503.735
1906.45	34.5221	46.9967		1906.45	110.884	59.5259		1798.01	1260.88		602.105	471.817
1908.61	38.0284	48.6927		1908.61	139	59.2326		621.727	588.639		866.092	636.661
1910.77	22.3094	44.4949		1910.77	143.995	56.7		1486.73	1152.07		327.51	172.364
1912.93	29.709	45.1877		1912.93	177.634	61.0244		1545.41	1225.38		391.778	210.077
1915.08	28.9299	44.4215		1915.08	204.552	65.3614		1242.61	875.465		355.764	245.979
1917.24	34.2956	46.9693		1917.24	230.825	64.6551		1094.54	806.061		538.669	254.374
1919.4	42.6986	47.0208		1919.4	254.077	67.8566		1806.28	1624.05		371.988	287.991
1921.56	35.6617	44.8721		1921.56	268.188	70.7501		2107.61	1281.77		389.684	346.104
1923.71	37.4237	44.7113		1923.71	283.678	76.3652		1624.95	1303.21		165.443	109.495
1925.86	40.1063	47.8067		1925.86	300.405	76.6126		611.51	975.435		639.472	476.349
1928.02	36.4467	46.0547		1928.02	314.326	80.5233		889.741	853.282		442.359	526.285
1930.17	43.3567	47.5901		1930.17	327.62	78.0578		957.625	809.936		842.132	571.526
1932.32	41.2115	45.9519		1932.32	334.257	80.5243		1068.07	924.092		394.458	206.053
1934.47	36.7505	48.5829		1934.47	334.576	82.197		865.063	804.424		105.176	88.8063
1936.62	36.8426	42.3092		1936.62	339.276	87.0615		1097.55	842.793		220.526	340.23
1938.77	26.2514	44.7204		1938.77	327.537	81.9275		1379.61	855.409		1100.37	958.821
1940.92	19.7883	40.5052		1940.92	324.81	79.2506		1751.48	1011.63		164.333	201.512
1943.07	28.219	49.7817		1943.07	328.583	82.7226		1135.24	712.204		565.582	534.258
1945.22	18.8563	44.5614		1945.22	319.994	85.0263		1881.37	718.453		514.019	558.669
1947.37	24.8616	46.9053		1947.37	322.649	83.4937		1518.59	848.576		565.352	479.413
1949.52	21.3906	41.1154		1949.52	317.288	82.0951		1254.83	807.225		468.214	470.38
1951.67	25.5706	43.7711		1951.67	311.482	83.5473		1020.43	642.483		479.804	561.056
1953.81	30.5224	44.3567		1953.81	314.413	82.2251		890.223	632.518		544.149	481.577
1955.96	34.5117	45.4536		1955.96	309.035	83.1507		933.908	820.746		570.786	559.751
1958.1	27.1791	45.5035		1958.1	296.483	83.0252		1089.07	997.366		722.445	395.296
1960.25	52.1325	68.5188		1960.25	308.418	82.5088		710.319	571.394		657.912	559.12
1962.39	40.7053	48.2505		1962.39	293.038	78.6326		1276.12	817.695		641.865	466.319
1964.54	39.9112	46.6743		1964.54	293.725	81.1446		512.249	573.826		693.125	508.258
1966.68	45.9737	46.4269		1966.68	285.472	81.7807		787.188	627.91		610.131	506.322
1968.82	38.9181	47.904		1968.82	267.684	79.7674		1506.8	888.985		472.161	354.125
1970.96	42.2225	47.7684		1970.96	258.901	72.7864		530.217	537.701		502.815	549.933
1973.1	41.6985	46.7815		1973.1	249.957	76.1737		1054.89	913.783		835.101	553.056
1975.24	42.4257	48.7199		1975.24	240.975	72.8105		1157.8	685.462		505.07	502.971
1977.38	39.2324	48.2182		1977.38	227.52	73.8657		733.586	651.697		565.246	442.65
1979.52	48.4366	48.7329		1979.52	226.34	73.2197		976.43	827.071		589.463	602.101
1981.66	63.1904	53.3428		1981.66	235.476	75.8557		751.988	807.348		590.504	552.441
1983.8	55.7795	52.9233		1983.8	216.829	69.1917		822.919	574.722		245.329	235.75
1985.94	62.1455	51.142		1985.94	210.199	67.9721		1267.87	929.546		473.357	504.222
1988.07	53.675	48.8304		1988.07	201.059	67.5898		939.052	579.915		479.953	513.029
1990.21	56.5856	49.6446		1990.21	190.355	62.1693		909.144	721.618		509.468	516.975
1992.35	39.446	45.9344		1992.35	163.348	63.3344		1204.55	719.725		689.759	581.554
1994.48	46.6399	49.3791		1994.48	161.56	63.5727		1388.45	947.291		561.168	491.176
1996.62	35.1498	47.327		1996.62	145.397	62.314		2031.35	898.918		499.725	472.775
1998.75	39.2688	47.9409		1998.75	147.748	63.1378		1628.65	968.163		562.695	346.297
2000.89	48.7475	47.393		2000.89	155.661	62.4748		1222.11	891.339		437.757	381.703
2003.02	48.8082	47.4407		2003.02	149.338	58.2019		1658.77	832.08		1294.48	451.808
2005.15	56.5128	48.5213		2005.15	154.048	59.656		1321.22	702.718		551.584	604.967
2007.28	58.9754	45.3189		2007.28	144.96	55.9966		924.277	774.127		585.719	571.608
2009.41	53.6504	45.7638		2009.41	132.458	57.0488		954.263	783.824		430.088	378.791
2011.54	40.3057	45.5348		2011.54	112.188	55.954		1555.78	917.792		619.507	585.279
2013.67	38.8335	44.1682		2013.67	101.925	51.3671		684.81	688.056		540.735	426.004
2015.8	32.6523	46.9981		2015.8	93.1795	54.0245		1459.07	910.81		461.359	414.115
2017.93	20.5391	44.3785		2017.93	66.78	51.5197		1083.25	845.139		603.376	516.852
2020.06	17.6933	42.8373		2020.06	64.9721	51.8144		520.668	609.936		231.689	283.204
2022.19	28.5663	46.8401		2022.19	73.7815	51.6384		628.221	566.275		427.913	520.265
2024.31	28.644	49.9779		2024.31	66.2242	52.3444		1092.18	571.623		475.127	433.719
2026.44	42.5278	45.6001		2026.44	81.423	54.7895		931.394	658.104		384.892	320.796
2028.57	43.9219	47.0731		2028.57	79.9271	56.2083		1262.82	810.133		614.169	410.723
2030.69	44.1648	49.3055		2030.69	88.1073	53.423		1266.78	764.627		568.898	427.639
2032.82	50.3684	49.2882		2032.82	84.4495	56.663		1769.74	1148.21		453.126	503.922
2034.94	27.0529	45.8395		2034.94	59.3087	51.0671		689.036	608.908		435.417	422.91
2037.07	24.4149	46.1597		2037.07	54.6894	50.597		609.509	574.119		464.809	415.469
2039.19	21.6604	42.7316		2039.19	57.0227	51.5465		1438.37	714.125		514.131	500.791
2041.31	30.1746	46.7499		2041.31	67.1611	52.0583		1336.45	1227.34		506.823	456
2043.43	24.4532	46.1109		2043.43	66.2179	53.8613		598.874	635.842		444.525	381.92
2045.56	42.2447	48.9881		2045.56	98.1956	53.6129		669.808	588.17		216.575	183.123
2047.68	58.1092	53.1786		2047.68	132.65	57.5187		1477.87	881.34		442.345	478.667
2049.8	62.4752	51.5286		2049.8	160.792	71.7403		2213.94	1302.28		530.32	435.141
2051.92	92.6455	52.0888		2051.92	244.482	94.8091		1139.03	903.24		616.051	497.399
2054.04	130.928	59.563		2054.04	355.161	135.656		1089.98	574.587		604.871	473.591
2056.15	185.848	72.3415		2056.15	506.725	197.863		1689.54	912.772		521.559	641.712
2058.27	259.504	87.7515		2058.27	699.035	276.054		1547.93	918.353		531.76	448.155
2060.39	335.426	112.049		2060.39	898.318	364.692		2405.95	903.249		418.973	459.968
2062.51	414.902	135.495		2062.51	1110.06	452.767		644.208	627.344		525.893	494.65
2064.62	492.552	164.918		2064.62	1296.5	525.682		3339.03	1074.33		457.043	400.116
2066.74	549.07	185.436		2066.74	1415.46	576.83		685.855	620.721		539.523	428.702
2068.85	536.285	187.018		2068.85	1393.8	570.184		654.232	594.151		431.172	520.683
2070.97	497.976	176.753		2070.97	1273.46	514.039		1196.5	904.908		500.123	460.557
2073.08	414.583	145.363		2073.08	1066.29	425.144		2043.92	1088.87		628.011	415.388
2075.19	339.706	121.921		2075.19	849.749	321.858		869.738	745.332		578.446	449.383
2077.31	254.184	94.8149		2077.31	646.749	236.793		1797.49	784.326		170.502	238.577
2079.42	199.34	77.7891		2079.42	505.275	166.923		1272.71	693.915		496.846	466.428
2081.53	152.833	65.4037		2081.53	402.636	123.062		1427.19	1003.46		632.267	447.666
2083.64	121.153	62.7862		2083.64	328.767	100.677		2012.94	966.806		640.453	541.386
2085.75	94.8372	58.5483		2085.75	269.501	83.3178		696.93	653.97		556.049	427.423
2087.86	77.822	59.4991		2087.86	237.926	77.4481		3450.15	967.279		614.34	391.007
2089.97	71.7668	54.525		2089.97	218.734	69.3306		600.733	530.612		349.246	515.667
2092.08	60.163	53.511		2092.08	193.362	66.9353		752.476	606.326		398.688	370.431
2094.19	50.4943	52.8529		2094.19	188.482	66.1159		1995.16	1147.38		582.476	435.266
2096.3	44.2033	50.2983		2096.3	175.13	66.3768		1038.01	707.647		490.397	667.341
2098.4	26.4326	46.1839		2098.4	148.707	65.4673		668.092	591.683		413.123	310.477
2100.51	23.0222	47.2795		2100.51	148.093	68.5393		1103.57	722.231		459.472	451.507
2102.61	30.3083	47.8367		2102.61	157.231	69.0232		1061.97	815.535		582.533	533.726
2104.72	46.5186	48.4249		2104.72	180.408	72.0893		2073	1012.89		471.759	366.033
2106.83	44.9173	50.0347		2106.83	182.666	73.0265		739.605	692.849		485.198	427.902
2108.93	46.6227	51.1558		2108.93	184.324	71.3574		2983.82	1003.95		624.857	434.76
2111.03	43.1205	50.0728		2111.03	184.481	68.6517		1215.86	941.13		516.237	456.455
2113.14	35.4436	46.826		2113.14	176.646	67.4724		1156.22	892.374		479.778	349.911
2115.24	31.0223	47.9364		2115.24	182.492	66.8826		823.176	781.325		498.008	385.823
2117.34	25.9187	46.334		2117.34	175.961	67.1425		1722.73	1050.41		602.386	446.519
2119.44	13.5629	42.6174		2119.44	156.181	63.931		1634.29	1125.68		490.496	643.673
2121.54	14.3168	46.602		2121.54	163.265	64.3572		2043.78	1341.97		148	169.673
2123.64	25.5351	49.105		2123.64	184.071	62.6015		1143.99	862.903		627.069	306.655
2125.74	40.0346	51.4842		2125.74	201.988	63.463		1298.54	820.66		558.622	480.199
2127.84	48.2916	50.8265		2127.84	214.409	67.22		1728.38	900.691		484.352	369.267
2129.94	80.4274	58.7051		2129.94	277.576	77.2294		1230.54	1019.56		428.033	550.142
2132.04	129.435	68.212		2132.04	361.935	102.433		1150.61	715.754		597.869	494.541
2134.13	200.638	73.1682		2134.13	478.68	137.652		1024.37	789.328		554.956	462.759
2136.23	276.233	86.1797		2136.23	609.157	185.668		1735.34	1105.75		471.017	480.598
2138.33	351.478	105.396		2138.33	745.748	229.948		1458.78	1098.03		459.415	445.424
2140.42	411.333	119.529		2140.42	845.997	258.455		1457.96	881.969		529.065	565.237
2142.52	429.135	127.209		2142.52	872.222	262.121		1620.92	1177.83		538.989	505.533
2144.61	384.642	120.413		2144.61	799.315	235.659		1483.05	823.436		539.52	548.615
2146.71	342.895	114.638		2146.71	703.203	197.949		516.095	588.865		437.531	357.108
2148.8	268.044	94.6962		2148.8	571.561	160.244		1149.28	784.635		431.967	400.762
2150.89	209.257	81.3785		2150.89	472.834	125.891		1836.37	975.6		530.766	613.105
2152.99	172.281	72.1338		2152.99	401.585	108.928		2530.46	1189.17		611.379	575.121
2155.08	137.417	70.4979		2155.08	347.621	92.6119		1534.05	819.406		527.247	479.013
2157.17	103.925	66.7698		2157.17	304.708	88.0631		1750.13	1039.38		625.999	479.092
2159.26	90.7055	67.938		2159.26	290.797	85.1892		1440.12	1018.79		631.079	524.184
2161.35	93.1361	66.667		2161.35	300.235	89.9941		611.675	621.861		544.648	523.311
2163.44	94.8752	69.5888		2163.44	322.593	99.1495		1991.05	1000.33		526.149	473.638
2165.53	107.19	68.8746		2165.53	356.521	118.62		966.781	807.288		66.6934	127.748
2167.61	128.952	69.121		2167.61	396.517	137.959		1496.54	1133.48		585.477	466.775
2169.7	130.4	73.2362		2169.7	417.233	146.849		1855.37	1128.91		422.26	361.743
2171.79	134.323	69.8628		2171.79	415.667	150.891		1322.97	863.497		463.819	537.82
2173.88	124.661	70.9662		2173.88	385.651	139.649		2439.2	899.33		690.737	599.01
2175.96	102.558	64.5857		2175.96	324.625	123.002		1101.37	777.542		599.42	587.463
2178.05	84.8954	58.1249		2178.05	271.287	100.122		1046.19	572.85		565.01	572.977
2180.13	67.9922	57.5441		2180.13	220.339	80.2198		1245.09	771.289		519.274	559.437
2182.22	62.164	53.0642		2182.22	181.842	70.9367		1750.31	1049		376.471	370.559
2184.3	41.5744	50.6684		2184.3	138.737	64.9101		1780.49	918.75		377.166	465.069
2186.39	20.8119	44.5237		2186.39	98.7279	55.3375		886.036	693.888		742.378	583.89
2188.47	24.403	45.1255		2188.47	89.9237	54.9307		2209.53	752.58		773.082	658.018
2190.55	14.1941	45.5306		2190.55	68.2954	52.6087		1393.11	974.861		472.357	463.688
2192.63	20.0717	42.6873		2192.63	70.6481	51.9757		2016.8	1202.03		412.991	466.398
2194.71	17.7805	45.2589		2194.71	60.6349	51.5862		1464.12	1291.5		600.172	448.996
2196.79	17.5638	44.4866		2196.79	58.256	50.3815		1167.37	712.622		416.175	521.288
2198.87	19.9757	40.6498		2198.87	59.54	49.8418		1195.73	830.922		327.242	523.174
2200.95	31.8117	42.82		2200.95	71.4048	51.4409		1523.16	816.73		508.269	472.83
2203.03	36.498	47.2603		2203.03	73.4922	53.348		962.742	679.805		624.383	496.695
2205.11	37.0507	49.248		2205.11	69.8523	51.2772		904.634	772.57		501.241	416.408
2207.18	39.8849	52.0804		2207.18	76.9952	54.0499		537.392	560.661		495.203	407.439
2209.26	39.1739	43.9782		2209.26	76.4278	55.7256		1035.36	613.97		431.484	426.575
2211.34	40.7056	47.8312		2211.34	77.6907	55.2177		988.995	721.291		492.555	585.052
2213.41	42.5985	45.6752		2213.41	83.5267	55.1941		551.611	563.254		547.678	468.046
2215.49	36.926	47.2799		2215.49	83.0122	52.3678		1582.13	1233.17		602.144	502.796
2217.56	33.286	44.8288		2217.56	78.2286	53.8891		2027.96	837.079		514.242	387.718
2219.64	39.2236	50.7362		2219.64	93.0006	56.0637		2445.43	1325.45		419.161	505.518
2221.71	42.9258	48.3693		2221.71	105.407	57.0443		1245.21	543.845		498.607	519.213
2223.79	48.342	48.6539		2223.79	119.238	57.2099		1044.25	615.61		496.602	387.84
2225.86	61.0878	49.4582		2225.86	135.584	59.2001		968.7	642.655		604.461	652.713
2227.93	62.9169	51.5708		2227.93	144.623	58.0788		677.106	584.512		425.851	275.036
2230	55.184	49.8332		2230	149.983	61.0439		1528.95	1160.77		575.305	695.629
2232.07	66.7399	50.2376		2232.07	167.738	63.3652		860.709	716.36		442.968	464.627
2234.14	62.9851	50.7427		2234.14	170.722	59.8704		1794.52	718.953		448.204	483.728
2236.21	60.4767	50.8036		2236.21	176.055	62.9242		1945.79	1060.08		375.899	385.563
2238.28	45.5792	48.2364		2238.28	171.861	60.2282		908.139	715.394		469.44	668.757
2240.35	45.9556	47.056		2240.35	177.206	59.8671		1357.98	921.638		569.583	485.913
2242.42	47.5554	45.1914		2242.42	185.084	61.4895		659.822	713.197		495.322	616.727
2244.48	48.6679	48.9096		2244.48	190.345	65.4206		1184.21	969.436		536.033	431.398
2246.55	33.3944	44.3639		2246.55	183.61	61.5099		2723.22	2378.89		569.353	451.901
2248.62	39.2955	49.6749		2248.62	196.064	63.579		672.121	657.236		382.094	545.836
2250.68	34.5549	45.0712		2250.68	200.752	66.1614		1771.1	1072.55		523.489	531.928
2252.75	26.2542	44.3806		2252.75	195.885	61.8075		1407.08	774.247		531.885	434.543
2254.81	18.9209	41.9024		2254.81	193.647	61.6282		797.088	548.029		694.185	623.991
2256.88	26.8802	41.6495		2256.88	205.327	61.6312		1686.44	1049.99		456.797	407.58
2258.94	27.4886	42.08		2258.94	213.26	64.8167		1690.79	825.698		505.928	405.674
2261.01	34.3732	45.8433		2261.01	220.621	64.4727		809.379	763.081		639.743	569.376
2263.07	37.8807	42.968		2263.07	223.607	66.7621		1315.35	782.01		483.868	479.19
2265.13	36.4925	46.0326		2265.13	223.299	66.3974		719.897	658.387		425.053	411.117
2267.19	35.8924	48.0611		2267.19	222.67	64.7903		1549.07	1086.61		936.374	831.152
2269.25	20.2316	40.9597		2269.25	199.536	62.2727		590.804	540.631		503.534	550.265
2271.31	28.5141	44.6606		2271.31	205.793	60.02		1638.51	769.678		579.482	425.835
2273.37	33.3963	47.1503		2273.37	207.988	64.3533		2780.15	1113.01		728.807	713.153
2275.43	31.7563	47.0991		2275.43	186.033	62.1099		1386.24	882.549		556.117	497.036
2277.49	8.15339	43.3384		2277.49	155.856	61.6675		746.047	549.631		455.747	486.767
2279.55	26.9396	45.2061		2279.55	169.458	58.7468		514.255	477.865		405.079	449.991
2281.6	32.5264	47.6325		2281.6	163.538	60.6101		2038.36	1154.31		513.143	461.834
2283.66	46.4276	50.375		2283.66	161.113	60.3065		787.458	696.633		1710.74	989.412
2285.72	51.9176	51.4068		2285.72	152.367	60.8753		922.162	620.658		452.753	305.552
2287.77	56.4934	54.799		2287.77	146.52	57.8161		635.201	656.648		579.108	425.239
2289.83	59.151	52.5861		2289.83	130.947	59.9901		677.179	469.432		634.596	609.35
2291.88	49.2016	54.4482		2291.88	106.071	55.8172		667.759	582.765		540.715	409.301
2293.94	47.6783	49.0067		2293.94	90.1945	57.0171		519.58	552.263		603.962	393.581
2295.99	39.066	47.9587		2295.99	70.3577	56.4435		2099.22	1047.84		480.501	448.115
2298.04	21.069	42.1919		2298.04	37.7872	48.3926		1862.78	1223.83		518.692	478.53
2300.1	4.31336	32.5866		2300.1	16.3485	30.7326		1487.51	728.825		594.857	462.223
								654.063	508.697		791.411	420.012
								844.439	531.984		604.012	535.978
								1334.56	1103.5		692.605	460.943
								2378.18	1163.4		611.201	438.307
								1678.31	1108.43		541.087	401.17
								1093.45	688.177		453.182	335.446
								898.979	670.521		412.069	351.998
								918.581	835.745		515.456	517.052
								1173.28	1018.38		494.448	495.632
								1654.31	796.89		634.877	496.511
								1022.03	880.482		450.626	409.236
								2023.82	883.334		444.346	477.047
								643.212	513.407		400.709	318.367
								723.776	670.318		482.609	407.558
								1118.98	922.624		542.239	494.486
								1750.65	903.794		450.471	387.787
								897.489	699.535		611.682	461.802
								1544.54	990.101		501.301	521.161
								1335.49	797.297		664.279	659.367
								678.109	578.244		583.775	541.301
								499.977	615.047		668.494	522.108
								1647.05	1000.73		433.665	332.096
								1426.37	928.239		366.353	292.974
								940.102	688.331		625.133	539.98
								1277.02	1255.51		542.844	493.271
								1467.77	1089.81		674.193	435.111
								1237.65	985.041		480.34	338.756
								913.279	767.319		567.59	480.421
								2152.79	1248.36		419.78	562.487
								1258.54	830.271		374.317	350.049
								1026.67	1050.26		448.018	457.67
								1938.72	1144.97		406.552	379.644
								1311.63	731.696		428.347	451.807
								1508.72	1114.22		593.871	547.137
								1882.41	1024.29		540.961	581.987
								885.987	713.734		669.625	661.029
								598.717	671.801		1394.01	851.558
								1245.38	1194.59		431.731	407.686
								1833.73	1181.47		501.595	272.795
								1200.6	780.553		540.469	503.861
								1438.08	950.973		541.924	529.824
								1768.9	1024.12		433.601	535.319
								2224.87	1395.9		766.6	506.355
								957.365	741.638		906.507	876.344
								1670.95	753.947		479.745	481.114
								1900.01	1021.55		404.764	388.545
								2336.29	1086.53		582.202	474.028
								598.141	633.109		570.503	392.896
								1716.85	1042.47		412.097	424.54
								1084.59	635.9		388.564	484.287
								1872	1279.81		437.989	407.612
								1103.82	864.031		469.07	376.942
								2038.52	1125.18		572.386	548.737
								2610.49	1183.96		600.66	604.513
								1651.66	1324.45		1842.64	1298.23
								1847.61	781.026		381.6	403.073
								1817.19	1150.73		326.688	405.794
								1619.22	957.803		507.403	415.004
								547.631	594.662		494.998	431.363
								693.408	631.84		616.4	406.573
								1729.52	1177.05		635.661	523.873
								702.366	734.489		1111.34	857.906
								1036.94	727.491		462.853	485.713
								1057.08	1061.04		422.075	454.946
								1581.92	968.979		417.434	418.531
								1811.28	803.01		474.962	410.819
								1633.43	1019.34		375.512	294.75
								2014.06	1126.94		579.675	429.189
								504.895	476.924		780.64	400.502
								2027.89	966.055		836.644	612.577
								2233.04	909.958		465.925	480.957
								1213.61	704.213		430.931	425.149
								2204.21	1173.3		458.704	388.196
								1047.98	745.478		366.146	329.492
								985.653	800.319		487.779	386.568
								695.884	749.089		396.585	457.699
								1281.84	611.707		409.901	259.796
								591.431	512.577		335.076	320.797
								526.432	582.669		383.723	309.405
								588.534	557.854		514.794	472.009
								532.56	558.955		295.366	307.684
								510.055	508.962		476.923	291.483
								1713.6	958.983		467.085	440.913
								1211.93	804.735		465.587	431.975
								756.006	828.058		402.136	285.254
								908.866	814.375		522.59	343.898
								1330.86	796.848		361.649	632.205
								564.15	472.991		338.029	341.385
								1152.55	891.049		399.132	311.187
								1502.87	774.132		516.226	320.2
								1505.37	828.384		342.737	334.022
								1630.46	781.099		444.389	391.94
								1134.48	768.766		521.674	410.481
								1489.4	1240.13		494.391	403.66
								525.584	595.36		804.104	774.099
								2249.85	1121.99		464.956	309.594
								513.931	585.958		463.481	428.435
								611.914	561.834		603.883	460.882
								1128.33	795.196		528.879	510.027
								578.189	531.52		400.267	343.489
								2068.1	818.838		341.344	317.346
								798.788	568.447		439.869	214.155
								1849.29	790.887		436.39	541.991
								1579.93	877.781		540.786	428.543
								938.209	702.632		568.57	486.127
								1604.69	1249.65		989.896	758.365
								1367.79	702.066		544.485	499.988
								508.357	595.251		651.71	552.553
								1112.12	759.919		443.913	402.654
								1032.61	657.923		351.744	446.098
								2555.58	1194.61		398.266	435.234
								1757.85	988.166		386.691	271.458
								670.931	655.35		583.78	637.255
								548.909	548.126		730.622	613.564
								2221.9	1073		243.384	358.586
								841.997	652.777		585.618	525.268
								859.348	842.444		444.055	444.083
								983.407	916.513		769.001	649.504
								1011.39	836.688		485	480.502
								1987.19	882.519		484.333	290.508
								621.347	531.123		434.372	424.19
								1152.82	823.11		559.163	406.567
								3007.23	957.733		712.112	429.158
								1329.75	867.383		473.73	412.223
								997.582	704.749		439.955	308.946
								1259.15	975.221		457.995	438.435
								629.704	610.649		582.995	582.446
								1400.36	849.152		572.411	424.02
								648.462	605.281		439.558	375.691
								1019.1	753.428		747.055	413.479
								1010.04	600.221		521.215	406.953
								1496.88	771.472		406.484	444.786
								1292.81	767.839		513.359	262.344
								1479.16	749.503		667.046	547.782
								1835.12	935.787		386.356	383.7
								785.595	724.11		423.304	301.509
								1384.12	940.565		571.134	436.49
								672.955	599.371		400.917	378.596
								1146	904.803		603.033	520.244
								636.369	619.895		397.331	421.597
								710.584	660.107		391.672	381.046
								966.521	779.769		430.194	343.13
								2733.39	1191.07		433.091	372.136
								1093.56	722.239		483.529	409.95
								593.437	670.756		478.909	389.338
								987.732	734.045		484.549	361.131
								642.569	626.575		394.405	591.606
								858.425	692.667		506.017	269.351
								2214.67	1023.53		452.64	418.471
								2431.29	1506.31		400.898	358.468
								991.332	782.103		820.844	551.108
								847.049	703.44		322.604	260.83
								911.912	903.82		386.619	276.566
								1785.92	882.946		370.337	237.383
								1119.72	704.103		343.38	246.925
								1052.19	829.441		487.406	356.311
								1154.22	731.979		226.871	337.61
								740.441	565.833		544.216	452.148
								1155.85	746.052		540.069	263.096
								946.283	614.408		604.431	505.832
								1577.03	835.169		358.528	447.717
								1776.17	1141.21		410.335	560.98
								2166.11	1079.07		469.281	491.071
								968.491	652.522		441.632	324.482
								1540.1	1022.45		473.095	347.502
								1567.76	841.08		499.881	555.911
								3029.86	913.765		365.869	415.346
								997.37	1016.61		668.91	518.981
								1425.73	1099.64		573.656	372.504
								1104.71	842.971		771.11	597.06
								1898.44	1325.95		393.897	299.082
								978.455	981.68		517.651	442.793
								601.604	643.939		399.187	297.951
								2017.64	902.248		519.006	368.539
								1573.08	986.354		408.732	321.112
								715.399	599.532		421.06	327.386
								550.479	550.522		522.683	407.487
								602.503	713.624		427.61	384.488
								2970.61	1112.94		437.472	322.206
								539.743	600.222		571.619	425.936
								2088.79	856.902		443.237	388.475
								1696.46	1101.77		401.585	359.245
								1241.86	954.319		357.111	409.838
								1403.93	647.599		491.858	313.335
								1584.56	1035.94		301.03	332.752
								1500.88	836.704		357.255	364.73
								1387.13	877.585		391.42	434.903
								1561.74	856.543		586.489	419.103
								677.491	507.363		320.556	325.589
								1452.81	853.465		381.955	300.07
								1279.05	578.708		289.692	338.513
								1331.85	785.43		602.332	457.129
								1319.66	714.146		405.248	409.128
								1161.95	827.588		374.513	358.311
								1299.66	696.147		341.12	538.717
								1094.78	641.51		475.968	379.187
								1358.67	997.379		399.948	281.023
								923.456	774.337		469.821	289.779
								2061.57	984.119		417.968	408.571
								1278.34	895.396		377.34	493.351
								1572.76	1010.14		424.632	317.532
								1145.18	823.067		779.851	638.49
								1162.01	976.414		531.451	387.507
								1467.37	980.69		405.178	416.899
								1606.99	1173.8		528.386	468.961
								1719.16	883.14		270.342	316.69
								2126.66	995.917		339.251	346.914
								874.665	863.843		480.373	391.322
								1737.34	1081.37		424.905	331.812
								964.458	850.093		378.288	166.772
								1413.44	945.837		255.654	331.641
								1280.39	1079.52		451.725	264.885
								1626.64	1053.26		362.315	347.491
								949.559	643.784		319.218	266.455
								1300.77	1071.79		325.567	254.743
								1796.39	738.339		654.983	484.772
								907.312	792.03		353.622	437.644
								1188.61	940.429		384.056	303.511
								1631.09	1083.67		262.629	293.468
								2421.38	834.543		274.82	375.971
								1278.55	966.878		349.418	313.749
								1057.14	961.568		380.567	306.892
								1213.49	888.225		480.436	591.031
								1271.86	1228.05		517.138	392.117
								1332.63	709.482		772.563	473.821
								1504.68	908.804		623.758	518.264
								1017.89	844.587		423.444	240.789
								1285.63	986.344		401.209	279.578
								1965.8	1195.53		321.708	401.829
								1674.81	1057.73		430.115	404.185
								913.998	935.009		685.276	675.9
								1233.3	744.706		370.819	382.082
								1138.88	870.081		595.023	474.491
								1448.61	1006.78		498.698	300.087
								1069.17	625.332		499.542	334.715
								1075.11	995.155		403.424	260.39
								1826.06	940.041		304.837	307.249
								1032.99	702.284		378.929	343.087
								1431.73	1133.23		731.703	546.837
								1351.17	849.718		569.874	596.546
								1447.78	875.268		364.072	319.534
								1207.9	780.853		530.133	317.034
								1492.38	811.666		282.868	281.95
								1252.57	772.161		374.081	246.507
								991.095	1064.43		379.264	201.441
								1177.41	763.857		384.912	325.407
								2208.24	850.252		333.714	291.789
								1501.43	633.414		331.877	387.336
								650.317	586.705		362.666	304.441
								1736.96	816.652		534.78	558.871
								507.376	492.037		424.201	412.614
								2820.8	968.977		322.42	251.429
								1663.01	1422.2		539.348	349.118
								1213.64	870.754		342.713	215.749
								474.381	514.909		369.877	326.165
								1350.81	1146.61		271.919	300.27
								1360.86	862.751		334.096	362.988
								510.55	506.453		360.733	344.973
								1440.84	628.234		470.805	207.544
								876.709	835.05		465.524	471.936
								1760.1	755.27		380.614	245.916
								1697.88	782.181		467.268	365.195
								1793.07	1143.6		548.435	393.882
								1120.99	783.859		356.606	386.598
								918.593	980.16		418.956	374.167
								1861.39	1115.49		312.128	363.336
								1310.46	1039.17		570.748	389.535
								952.276	802.206		374.225	265.761
								1762.45	775.048		346.505	399.291
								1225.91	937.371		515.304	326.647
								811.821	844.807		441.79	273.087
								1320.97	816.007		306.174	280.809
								584.09	733.356		468.923	318.742
								928.207	601.785		312.373	307.627
								1164.12	926.64		383.668	355.106
								1482.95	973.724		383.798	332.687
								785.952	747.575		488.201	334.136
								1564.48	850.12		309.422	413.091
								1223.45	1112.42		252.503	348.176
								1076.55	852.178		408.212	228.296
								1403.15	726.793		442.163	367.44
								2049.45	1085.66		401.895	355.511
								887.773	733.849		386.526	377.014
								1502.2	948.637		446.492	309.911
								809.063	554.743		383.929	415.292
								1017.62	790.617		285.762	383.418
								1133.61	703.176		372.711	340.676
								1497.82	848.176		401.358	309.59
								1145.11	671.155		507.159	477.43
								882.83	604.911		425.304	372.828
								2008.2	1181.8		370.358	468.556
								888.488	709.739		422.756	429.049
								1903.27	1023.49		334.992	296.199
								1352.65	829.804		471.926	436.595
								1664.48	897.739		549.79	420.403
								2113.78	982.047		424.814	485.642
								1338.53	789.615		426.889	334.813
								1701.41	989.241		446.232	312.273
								989.685	809.396		317.062	359.934
								798.286	849.837		396.794	274.269
								1653.23	825.327		399.048	413.855
								793.225	1237.9		354.529	482.039
								1160.18	780.516		719.861	406.786
								1350.49	1046.05		430.038	425.763
								1131.61	936.215		408.56	226.66
								1019.83	447.081		445.101	319.301
								1065.22	870.644		321.378	330.684
								1851.8	1167.3		426.119	315.75
								1421.79	1112.47		330.943	461.59
								1310.46	967.875		446.873	398.366
								1041.18	660.905
								1901.49	1361.38
								1598.42	1089.14
								1276.73	841.292
								1179.55	788.012
								2588.99	858.241
								2041.46	796.786
								1428.62	727.608
								1253.54	721.274
								1324.87	802.598
								1708.1	1207.72
								1059.58	754.908
								1343.73	673.524
								1026.33	809.315
								1017.36	620.538
								1345.26	842.477
								1478.87	838.227
								1146.3	750.857
								982.114	652.136
								879.568	908.5
								1226.19	904.881
								1226.19	904.881
								782.869	725.835
								1838.21	1172.66
								1405.31	1202.74
								1405.31	1202.74
								1158	715.668
								1867.68	1002.94
								1466.66	923.192
								1242.82	847.119
								1257.6	938.145
								2566.19	1319.35
								2054.51	1140.92
								2706.73	1212.79
								1948.51	960.016
								2281.24	973.052
								1220.66	741.816
								1801.27	987.658
								766.196	640.862
								1169.62	699.735
								1410.32	647.726
								709.077	768.63
								552.83	852.294
								1228.52	1175.1
								1034.18	991.492
								627.312	648
								1579.9	944.411
								1692.87	942.976
								673.572	592.015
								1156.8	788.071
								904.82	705.762
								1170.14	922.647
								1125.82	668.873
								982.788	1322.52
								838.933	674.255
								1261.42	652.633
								1444.34	604.192
								1473.19	682.065
								989.813	739.27
								1103.4	801.843
								1027.03	584.288
								963.889	755.576
								877.235	612.615
								1369.09	916.161
								912.05	837.205
								1804.16	652.671
								1145.44	784.879
								1388.98	712.258
								1402.43	809.152
								1427.17	759.346
								1335.03	705.568
								777.14	830.494
								1002.52	932.402
								958.006	863.028
								1080.39	899.308
								2374.23	1481.3
								1005.99	931.409
								1379.52	902.498
								806.047	900.843
								1909.35	1123.63
								1684.5	1038.59
								1321.41	889.811
								1110.65	876.416
								1156.23	730.236
								1084.52	672.326
								480.025	546.857
								544.157	602.304
								586.068	616.938
								748.07	622.254
								515.375	560.938
								478.805	567.575
								468.339	484.255
								566.225	566.653
								667.262	669.424
								542.824	502.199
								662.75	671.97
								561.038	652.021
								770.009	722.909
								704.616	654.985
								723.438	653.839
								526.876	530.497
								431.326	404.883
								711.7	656.831
								645.198	686.249
								725.428	683.106
								498.505	450.141
								620.139	663.525
								565.993	674.091
								459.091	512.743
								567.832	649.06
								443.622	497.637
								484.68	560.148
								659.07	726.672
								628.014	687.408
								748.737	757.325
								1454.79	993.179
								482.831	526.441
								537.861	424.918
								613.244	635.515
								647.355	690.787
								514.321	677.122
								797.427	692.007
								1030.18	906.571
								541.04	518.252
								539.091	591.147
								685.069	598.678
								1193.63	733.047
								1335.21	743.805
								1180.34	988.476
								912.316	1055.46
								3033.72	1355.68
								2107.66	1234.45
								2206.08	1157.94
								1519.44	637.058
								2082.78	919.67
								1820.74	946.869
								1366.77	880.019
								1514.97	789.558
								1173.2	965.162
								1595.13	1110.12
								990.744	635.535
								1605.23	916.426
								1360.88	736.629
								1935.09	1196.08
								1998.95	1130.23
								1611.17	910.986
								1332.32	893.343
								1818.27	1037.85
								1302.7	1041.24
								1548.32	994.179
								1296.63	723.078
								935.466	1055.52
								1558.78	761.94
								1239.64	771.72
								870.109	966.665
								1754.37	2338.96
								1392.7	1962.56
								794.859	1238.41
								1106.43	775.61
								1893.04	1242.62
								1431.81	988.37
								1422.87	1182.9
								981.185	813.585
								1403.9	935.256
								1655.28	939.922
								2042.95	1096
								1691.78	996.876
								2547.15	1180
								2181.46	1283.48
								1240.9	784.27
								1987.77	1188.65
								1746.93	1234.81
								1218.97	882.017
								1418.95	1068.83
								1205.2	1107.35
								1844.57	1099.66
								1011.86	750.417
								2351.72	2043.4
								1705.87	1819.91
								1371.26	1604
								1558.9	1818.52
								2287.83	2103.14
								1785.65	1760.12
								1427.94	1795.27
								1749.78	1304.14
								1257.5	995.385
								1145.08	678.089
								1846.05	1093.13
								1208.81	870.077
								1838.67	1057.1
								1355.98	967.024
								1274.7	1081.93
								1554.51	981.354
								1601.43	1227.76
								1845.3	1507.32
								1840.8	1212.99
								1575.42	849.609
								1331.2	878.395
								1517.78	737.274
								2193.35	2330.93
								1991.42	2284.86
								2089.55	1910.92
								1530.19	971.51
								981.681	705.02

## Sheet: Figure 3g&h
Raman shift (cm-1)	intensity
589.767	2422.26
592.3	2361.05
594.83	2292.76
597.362	2221.12
599.891	2180.07
602.421	2145.42
604.948	2106.38
607.475	2070.69
610.001	2004.75
612.528	1945.42
615.053	1881.88
617.579	1839.67
620.1	1766.26
622.624	1686.15
625.146	1613.95
627.669	1539.04
630.187	1458.1
632.709	1372.16
635.228	1292.64
637.746	1215.03
640.264	1140.11
642.783	1071.43
645.297	1025.12
647.814	969.594
650.327	926.182
652.843	890.467
655.355	842.036
657.869	809.024
660.379	782.461
662.893	738.635
665.401	699.983
667.913	666.43
670.42	633.318
672.931	601.219
675.437	583.761
677.944	557.303
680.45	536.791
682.956	514.129
685.459	484.916
687.965	451.345
690.467	427.9
692.97	398.927
695.47	362.51
697.974	350.994
700.473	333.932
702.973	316.836
705.471	291.248
707.969	266.276
710.467	232.583
712.965	204.119
715.46	178.242
717.956	161.42
720.449	147.084
722.944	141.549
725.436	150.73
727.929	157.419
730.42	189.627
732.912	220.288
735.401	229.11
737.891	210.968
740.379	200.753
742.869	197.864
745.355	186.747
747.841	177.043
750.326	171.146
752.812	176.075
755.296	184.426
757.781	189.028
760.262	212.822
762.743	236.685
765.224	264.879
767.707	295.385
770.185	297.102
772.666	304.466
775.144	298.76
777.621	292.73
780.098	291.146
782.577	286.721
785.05	281.425
787.527	281.602
789.999	272.859
792.475	265.944
794.946	268.279
797.42	260.432
799.889	229.717
802.362	205.115
804.83	185.253
807.302	171.928
809.769	145.508
812.239	138.643
814.704	108.529
817.171	75.8353
819.637	52.1135
822.102	32.4841
824.565	9.52975
827.031	-14.445
829.493	-10.9808
831.955	3.5249
834.415	16.5553
836.879	35.4935
839.335	61.8653
841.794	76.1676
844.253	96.486
846.71	130.301
849.167	161.641
851.625	198.272
854.081	233.461
856.535	263.146
858.991	319.929
861.443	387.183
863.897	449.964
866.349	506.283
868.801	589.024
871.251	665.37
873.702	754.798
876.151	842.888
878.601	935.051
881.046	1014.04
883.495	1112.55
885.939	1202.58
888.386	1280.28
890.831	1360.71
893.277	1438.4
895.72	1500.6
898.163	1558
900.605	1612.75
903.048	1659.67
905.488	1679.71
907.928	1694.3
910.368	1675.93
912.808	1674.52
915.244	1652.09
917.684	1619.57
920.116	1574.33
922.554	1531.26
924.989	1482.31
927.424	1443.27
929.858	1387.52
932.291	1335.32
934.724	1295.62
937.156	1258.75
939.587	1235.5
942.018	1198.25
944.448	1158.61
946.875	1111.85
949.302	1071.52
951.732	1023.96
954.157	977.797
956.584	930.547
959.01	900.263
961.436	852.883
963.858	807.078
966.284	748.409
968.706	700.806
971.127	642.432
973.547	591.139
975.97	535.269
978.389	488.894
980.809	460.116
983.227	433.88
985.645	434.861
988.062	455.037
990.479	425.615
992.894	345.289
995.31	249.537
997.724	174.309
1000.14	123.572
1002.55	86.2582
1004.96	64.091
1007.38	38.3761
1009.79	27.1556
1012.19	25.2827
1014.6	38.4471
1017.01	54.3027
1019.42	59.3102
1021.83	60.8941
1024.24	63.1096
1026.64	75.877
1029.05	93.0237
1031.45	114.343
1033.86	128.474
1036.26	145.346
1038.66	172.85
1041.06	202.826
1043.47	231.321
1045.87	254.355
1048.27	288.067
1050.66	307.678
1053.06	325.449
1055.46	345.893
1057.86	367.544
1060.26	383.507
1062.65	406.617
1065.05	425.679
1067.44	448.934
1069.84	462.922
1072.23	471.35
1074.62	485.076
1077.01	495.987
1079.4	486.789
1081.79	491.839
1084.18	479.134
1086.57	465.247
1088.96	449.895
1091.35	426.868
1093.73	409.203
1096.12	385.216
1098.51	366.554
1100.89	358.424
1103.28	346.627
1105.66	357.106
1108.04	363.314
1110.42	365.585
1112.81	389.423
1115.18	392.486
1117.57	373.887
1119.94	341.023
1122.32	277.015
1124.7	230.361
1127.08	202.586
1129.45	176.9
1131.83	167.226
1134.21	150.558
1136.58	144.418
1138.95	138.595
1141.33	128.624
1143.7	117.385
1146.07	110.844
1148.44	102.321
1150.82	86.1674
1153.19	77.1716
1155.56	83.174
1157.92	86.9996
1160.29	87.812
1162.66	74.7346
1165.03	61.2996
1167.39	33.0441
1169.76	2.14679
1172.12	-26.5318
1174.49	-49.8265
1176.85	-61.1941
1179.21	-71.0387
1181.57	-78.0488
1183.94	-77.9139
1186.29	-81.3917
1188.65	-74.454
1191.01	-67.9418
1193.37	-66.5274
1195.73	-67.9004
1198.09	-68.0176
1200.44	-82.5079
1202.8	-89.0454
1205.15	-93.5147
1207.51	-87.0948
1209.86	-80.2575
1212.22	-67.9645
1214.57	-57.5248
1216.92	-48.8761
1219.27	-36.1588
1221.62	-28.3488
1223.97	-20.0094
1226.32	-4.58414
1228.67	12.316
1231.02	26.0501
1233.36	38.3782
1235.71	44.2898
1238.06	51.483
1240.4	52.0932
1242.74	50.2834
1245.09	51.6098
1247.43	53.0483
1249.78	56.654
1252.12	57.1688
1254.46	56.6473
1256.8	56.1751
1259.14	51.3368
1261.48	45.9074
1263.82	47.2201
1266.15	48.8499
1268.49	44.7558
1270.83	47.7333
1273.17	58.6578
1275.5	70.2644
1277.83	83.7435
1280.17	107.394
1282.5	129.199
1284.83	157.745
1287.17	173.543
1289.49	190.234
1291.83	205.04
1294.16	215.059
1296.49	222.113
1298.81	229.107
1301.14	232.381
1303.47	235.372
1305.8	231.339
1308.12	217.484
1310.45	207.594
1312.77	202.557
1315.1	204.05
1317.42	207.067
1319.74	213.931
1322.06	225.525
1324.39	236.798
1326.71	245.05
1329.03	244.76
1331.35	238.694
1333.67	218.446
1335.98	201.462
1338.3	180.193
1340.62	161.26
1342.93	148.616
1345.25	146.8
1347.56	144.425
1349.88	143.734
1352.19	141.821
1354.51	139.226
1356.82	142.226
1359.13	148.429
1361.44	153.021
1363.75	153.866
1366.06	144.351
1368.37	137.332
1370.68	142.066
1372.98	144.976
1375.29	151.338
1377.6	160.502
1379.9	168.127
1382.21	175.316
1384.51	182.584
1386.82	184.65
1389.12	187.376
1391.42	190.7
1393.72	194.549
1396.03	191.377
1398.33	192.029
1400.63	192.027
1402.92	197.323
1405.22	206.975
1407.52	223.094
1409.82	229.686
1412.12	233.776
1414.41	246.518
1416.71	262.14
1419	293.937
1421.3	331.443
1423.59	374.376
1425.88	416.142
1428.18	447.246
1430.47	478.428
1432.76	497.068
1435.05	509.516
1437.34	513.734
1439.62	511.177
1441.92	498.049
1444.2	481.182
1446.49	460.071
1448.78	435.841
1451.06	407.692
1453.35	374.367
1455.63	334.366
1457.91	295.812
1460.2	256.497
1462.48	226.976
1464.76	193.746
1467.04	172.349
1469.33	151.451
1471.6	136.698
1473.89	124.311
1476.16	116.772
1478.44	108.638
1480.72	85.858
1482.99	60.1463
1485.27	41.171
1487.55	26.0268
1489.82	15.0313
1492.1	11.4981
1494.37	13.2179
1496.64	6.77902
1498.92	6.98926
1501.19	5.35178
1503.46	-5.54825
1505.73	-6.77408
1508	-14.9645
1510.27	-17.3744
1512.54	-19.002
1514.8	-20.5699
1517.07	-18.9616
1519.34	-16.274
1521.6	-11.1035
1523.87	-7.70379
1526.13	-2.00461
1528.4	2.32894
1530.66	6.24107
1532.92	10.1132
1535.19	16.814
1537.45	23.7625
1539.71	37.5747
1541.97	49.2124
1544.23	53.2227
1546.49	58.2096
1548.74	70.4991
1551	75.6466
1553.26	91.5478
1555.52	102.212
1557.77	111.745
1560.03	126.753
1562.28	144.885
1564.54	162.332
1566.79	174.62
1569.04	188.433
1571.3	200.395
1573.55	208.165
1575.8	204.336
1578.05	199.699
1580.3	203.562
1582.55	211.525
1584.8	221.703
1587.04	221.812
1589.29	220.66
1591.54	225.875
1593.78	233.272
1596.03	229.333
1598.27	209.022
1600.51	186.057
1602.76	163.336
1605	154.63
1607.24	141.518
1609.48	136.053
1611.72	128.095
1613.97	123.165
1616.2	124.182
1618.44	125.755
1620.68	137.615
1622.92	150.957
1625.16	169.972
1627.39	183.94
1629.63	204.805
1631.86	220.927
1634.1	236.272
1636.33	263.47
1638.57	287.993
1640.8	320.208
1643.03	336.659
1645.26	343.998
1647.49	355.964
1649.72	345.542
1651.95	324.305
1654.18	308.425
1656.41	293.848
1658.64	279.086
1660.87	249.836
1663.09	227.135
1665.32	203.943
1667.55	187.914
1669.77	165.007
1671.99	145.368
1674.22	129.034
1676.44	108.212
1678.66	90.7502
1680.88	76.9981
1683.1	61.699
1685.32	48.6542
1687.55	35.1193
1689.76	24.9311
1691.98	17.6196
1694.2	12.5342
1696.42	7.5605
1698.63	6.14428
1700.85	4.34122
1703.06	5.80313
1705.28	2.23767
1707.49	4.8074
1709.71	9.20527
1711.92	9.02235
1714.13	8.76568
1716.34	8.13729
1718.56	11.5111
1720.77	14.3527
1722.98	13.4958
1725.19	15.6202
1727.4	13.9942
1729.6	11.2492
1731.81	10.7305
1734.02	10.3021
1736.22	9.97969
1738.43	11.2148
1740.64	9.87397
1742.84	12.3516
1745.04	12.6803
1747.25	14.8918
1749.45	11.546
1751.65	11.2459
1753.85	10.3693
1756.05	12.2285
1758.25	11.2193
1760.45	11.5189
1762.65	10.2867
1764.85	15.1234
1767.05	15.1268
1769.25	13.8441
1771.44	14.0616
1773.64	15.9482
1775.83	17.2231
1778.03	13.2703
1780.22	12.9428
1782.42	13.1475
1784.61	12.8525
1786.8	14.0903
1788.99	14.6812
1791.18	15.6026
1793.38	15.5274
1795.56	13.74
1797.75	16.3585
1799.94	18.3997
1802.13	16.3698
1804.32	16.0981
1806.5	15.242
1808.69	15.1774
1810.88	15.2957
1813.06	12.3396
1815.25	10.7275
1817.43	10.3574
1819.61	10.9444
1821.8	10.7191
1823.98	10.1825
1826.16	10.0762
1828.34	6.84128
1830.52	8.33951
1832.7	8.51349
1834.88	9.19599
1837.06	8.90243
1839.24	11.1153
1841.41	11.2174
1843.59	10.1656
1845.77	7.89977
1847.94	6.5382
1850.12	9.61062
1852.29	11.1868
1854.46	10.9678
1856.64	10.0842
1858.81	11.6622
1860.98	12.3155
1863.15	12.0581
1865.32	13.1979
1867.49	14.5231
1869.67	15.834
1871.83	13.9736
1874	10.815
1876.17	9.54208
1878.33	8.14628
1880.5	11.1737
1882.67	15.2273
1884.83	16.0953
1887	14.5652
1889.16	12.788
1891.33	16.0553
1893.49	19.6093
1895.65	19.0685
1897.81	17.6143
1899.97	19.9898
1902.13	20.2132
1904.3	19.1377
1906.45	20.6374
1908.61	20.6463
1910.77	17.2918
1912.93	20.1063
1915.08	19.471
1917.24	19.6086
1919.4	23.4885
1921.56	23.2136
1923.71	22.1267
1925.86	23.3225
1928.02	21.4965
1930.17	19.9459
1932.32	22.8865
1934.47	23.3351
1936.62	22.1333
1938.77	19.9906
1940.92	18.43
1943.07	17.8344
1945.22	21.2616
1947.37	23.2462
1949.52	21.7252
1951.67	21.3664
1953.81	20.8634
1955.96	20.4303
1958.1	19.7666
1960.25	19.1129
1962.39	21.3532
1964.54	19.6908
1966.68	17.6778
1968.82	15.6446
1970.96	13.8183
1973.1	16.0816
1975.24	14.2441
1977.38	13.2916
1979.52	15.1488
1981.66	15.6585
1983.8	14.1984
1985.94	14.2395
1988.07	11.711
1990.21	8.31275
1992.35	6.31079
1994.48	7.1634
1996.62	6.77385
1998.75	5.41318
2000.89	5.52907
2003.02	3.01885
2005.15	6.54854
2007.28	5.77533
2009.41	0.802511
2011.54	2.18656
2013.67	3.70918
2015.8	5.1236
2017.93	4.26017
2020.06	1.78835
2022.19	0.398557
2024.31	0.136074
2026.44	0.750565
2028.57	1.933
2030.69	6.69749
2032.82	7.44158
2034.94	13.1087
2037.07	20.5021
2039.19	32.1758
2041.31	40.0115
2043.43	44.4521
2045.56	44.8987
2047.68	42.1164
2049.8	32.8897
2051.92	27.5857
2054.03	23.4491
2056.15	22.3851
2058.27	26.5952
2060.39	36.3707
2062.51	46.5326
2064.62	62.3738
2066.74	80.1056
2068.85	95.3259
2070.97	102.969
2073.08	103.344
2075.19	92.7965
2077.31	79.9767
2079.42	65.5049
2081.53	55.2954
2083.64	47.4432
2085.75	41.9649
2087.86	38.8329
2089.97	34.5858
2092.08	29.0724
2094.19	23.0244
2096.3	21.0472
2098.4	16.5441
2100.51	13.2122
2102.61	11.8292
2104.72	10.8502
2106.83	10.6831
2108.93	10.945
2111.03	12.0185
2113.14	13.0486
2115.24	19.1978
2117.34	26.6386
2119.44	33.6309
2121.54	44.6943
2123.64	51.894
2125.74	49.2271
2127.84	42.0264
2129.94	36.8112
2132.04	36.7586
2134.13	38.4881
2136.23	43.2487
2138.33	56.6487
2140.42	77.9492
2142.52	92.6825
2144.61	99.6264
2146.71	98.3155
2148.8	95.4557
2150.89	94.6285
2152.99	94.5222
2155.08	106.392
2157.17	132.027
2159.26	184.086
2161.35	252.534
2163.44	319.56
2165.53	362.508
2167.61	365.097
2169.7	337.408
2171.79	297.066
2173.88	261.257
2175.96	243.417
2178.05	237.779
2180.13	247.223
2182.22	264.646
2184.3	266.252
2186.39	244.43
2188.47	203.734
2190.55	154.258
2192.63	114.709
2194.71	86.4796
2196.79	64.6436
2198.87	49.2866
2200.95	35.9758
2203.03	29.6463
2205.11	23.6375
2207.18	23.7412
2209.26	21.1699
2211.34	16.6884
2213.41	13.2867
2215.49	6.42494
2217.56	1.46083
2219.64	2.50799
2221.71	0.757124
2223.78	1.26369
2225.86	0.634548
2227.93	1.57499
2230	2.91603
2232.07	5.57877
2234.14	7.16857
2236.21	4.72447
2238.28	2.75341
2240.35	5.54041
2242.42	6.86207
2244.48	5.98946
2246.55	6.09874
2248.62	9.2158
2250.68	11.1821
2252.75	9.40951
2254.81	7.62921
2256.88	9.25881
2258.94	10.0544
2261	11.3896
2263.07	10.7329
2265.13	10.403
2267.19	10.1232
2269.25	8.60817
2271.31	8.26317
2273.37	10.3097
2275.43	12.6356
2277.49	15.7225
2279.55	15.1419
2281.6	17.5785
2283.66	16.297
2285.72	17.6068
2287.77	18.2887
2289.83	18.0125
2291.88	19.0048
2293.94	19.9572
2295.99	20.4474
2298.04	15.5343
2300.1	16.2083
2302.15	13.3355
2304.2	15.3953
2306.25	14.9834
2308.3	12.1385
2310.35	11.3073
2312.4	15.4051
2314.45	18.666
2316.5	20.1197
2318.54	21.9533
2320.59	20.6225
2322.64	21.0041
2324.68	20.5074
2326.73	16.8875
2328.77	15.9229
2330.82	15.3761
2332.86	11.8242
2334.91	11.3212
2336.95	11.5295
2338.99	9.43088
2341.03	11.5162
2343.07	8.90125
2345.11	8.936
2347.15	10.4493
2349.19	9.91317
2351.23	8.27156
2353.27	7.03916
2355.31	10.1378
2357.34	15.153
2359.38	17.4111
2361.42	17.3717
2363.45	18.023
2365.49	14.9181
2367.52	15.7585
2369.56	14.4771
2371.59	11.189
2373.62	14.6407
2375.65	14.5289
2377.69	12.8983
2379.72	16.7345
2381.75	14.7676
2383.78	13.9817
2385.81	14.2401
2387.83	13.9948
2389.86	9.88115
2391.89	11.3598
2393.92	12.2665
2395.95	17.7938
2397.97	18.8963
2400	18.7853
2402.02	22.2081
2404.05	23.7153
2406.07	23.7985
2408.1	21.6821
2410.12	22.1147
2412.14	23.1385
2414.16	23.0267
2416.18	26.8091
2418.21	25.8471
2420.23	25.248
2422.25	28.083
2424.26	27.9425
2426.28	30.9907
2428.3	31.2323
2430.32	32.1446
2432.34	33.0644
2434.35	30.1452
2436.37	25.5159
2438.39	25.2263
2440.4	26.9312
2442.41	25.3281
2444.43	25.3674
2446.44	25.7002
2448.45	23.3858
2450.47	18.8129
2452.48	17.6721
2454.49	17.6188
2456.5	21.7986
2458.51	24.2191
2460.52	23.1745
2462.53	20.7273
2464.54	21.2166
2466.54	20.2522
2468.55	15.1054
2470.56	13.6268
2472.56	12.1412
2474.57	15.1706
2476.58	15.3768
2478.58	15.9384
2480.59	12.7251
2482.59	13.8248
2484.59	11.7911
2486.59	11.0814
2488.6	10.9523
2490.6	10.4257
2492.6	7.73521
2494.6	9.42192
2496.6	10.4379
2498.6	8.62063
2500.6	10.7102
2502.59	12.1082
2504.59	11.2952
2506.59	11.4663
2508.59	8.11775
2510.58	9.21011
2512.58	8.04099
2514.58	9.58309
2516.57	11.3012
2518.56	9.38296
2520.56	11.9514
2522.55	11.6787
2524.54	9.72687
2526.54	7.9364
2528.53	8.26489
2530.52	11.3886
2532.51	12.4564
2534.5	13.8166
2536.49	11.5836
2538.48	11.0078
2540.47	11.6437
2542.45	13.4998
2544.44	13.9357
2546.43	16.4268
2548.41	18.4108
2550.4	19.3798
2552.38	21.7428
2554.37	19.0609
2556.35	15.2238
2558.33	14.4368
2560.32	15.5844
2562.3	12.7855
2564.28	14.525
2566.26	13.4783
2568.25	14.8779
2570.23	14.3471
2572.21	13.5012
2574.19	17.9209
2576.17	16.4759
2578.14	12.8841
2580.12	8.70738
2582.1	9.6764
2584.08	7.69009
2586.05	10.3722
2588.03	8.55891
2590	9.93513
2591.98	8.0804
2593.95	9.11548
2595.92	10.7003
2597.9	13.5444
2599.87	15.6196
2601.84	16.1647
2603.81	12.7234
2605.78	11.0823
2607.76	11.1097
2609.73	14.5584
2611.69	14.0877
2613.66	14.7734
2615.63	15.144
2617.6	17.402
2619.56	17.6745
2621.53	17.3646
2623.5	16.917
2625.47	15.2887
2627.43	17.4514
2629.4	20.7859
2631.36	18.8263
2633.32	17.1003
2635.29	17.0832
2637.25	19.4988
2639.21	19.0545
2641.17	17.5113
2643.13	17.4851
2645.09	17.0023
2647.06	15.681
2649.01	14.0806
2650.97	14.6622
2652.93	14.498
2654.89	14.7833
2656.85	16.2049
2658.8	16.0928
2660.76	16.9389
2662.72	17.8452
2664.67	19.805
2666.63	20.5536
2668.58	18.593
2670.53	17.2515
2672.49	19.5116
2674.44	16.2715
2676.39	15.9609
2678.34	16.4955
2680.3	17.2918
2682.25	18.3964
2684.2	20.2199
2686.15	21.0742
2688.1	23.3928
2690.04	22.0717
2691.99	27.5598
2693.94	31.3162
2695.89	35.7474
2697.83	32.502
2699.78	33.1072
2701.73	37.7511
2703.67	40.7162
2705.62	45.7521
2707.56	51.4301
2709.5	53.8372
2711.45	52.6206
2713.39	52.0814
2715.33	51.3464
2717.27	52.0993
2719.22	52.334
2721.16	50.4328
2723.1	45.0547
2725.03	46.1116
2726.97	43.9406
2728.91	41.8449
2730.85	39.3946
2732.79	36.2451
2734.73	32.2764
2736.66	28.9285
2738.6	29.403
2740.53	32.633
2742.47	27.0514
2744.4	26.1622
2746.34	26.4178
2748.27	23.6439
2750.2	23.1554
2752.14	20.126
2754.07	21.1339
2756	15.3003
2757.93	16.3062
2759.86	16.4549
2761.79	11.7605
2763.72	10.2012
2765.65	5.40878
2767.57	4.34859
2769.5	1.70566
2771.43	0.00638497
2773.36	-0.0682864
2775.28	0.0183946
2777.21	-4.60509
2779.14	-3.89268
2781.06	-3.89927
2782.99	-9.33831
2784.91	-10.0024
2786.83	-7.26971
2788.75	-9.94249
2790.68	-7.4164
2792.6	-7.93075
2794.52	-8.99672
2796.44	-10.4959
2798.36	-9.29027
2800.28	-7.81871
2802.2	-8.76515
2804.12	-3.97891
2806.04	-2.31791
2807.96	-0.81351
2809.87	6.65893
2811.79	14.2083
2813.71	17.3881
2815.62	21.984
2817.54	30.1963
2819.45	42.9101
2821.36	59.6044
2823.28	75.1406
2825.19	101.005
2827.11	134.522
2829.02	177.752
2830.93	240.177
2832.84	316.174
2834.75	403.372
2836.66	481.924
2838.57	541.074
2840.48	566.998
2842.39	583.282
2844.3	589.37
2846.21	599.661
2848.11	609.447
2850.02	630.999
2851.93	658.156
2853.83	692.792
2855.74	736.561
2857.64	787.569
2859.55	831.968
2861.45	872.472
2863.35	901.859
2865.26	928.684
2867.16	946.612
2869.06	969.54
2870.96	982.272
2872.86	998.153
2874.76	1013.61
2876.66	1023.72
2878.56	1032.24
2880.46	1040.35
2882.36	1052.85
2884.26	1055.2
2886.15	1062.79
2888.05	1068.62
2889.95	1074.11
2891.84	1080.21
2893.74	1092.37
2895.63	1110.73
2897.53	1136.79
2899.42	1165.77
2901.31	1202.21
2903.21	1252.17
2905.1	1293.39
2906.99	1341.33
2908.89	1387.77
2910.77	1439.86
2912.67	1478.51
2914.55	1520.57
2916.44	1554.63
2918.33	1574.93
2920.22	1600.81
2922.11	1623.52
2924	1629.05
2925.88	1618.71
2927.77	1603.23
2929.66	1564.22
2931.54	1504.39
2933.43	1442.14
2935.31	1357.81
2937.2	1286.66
2939.08	1220.13
2940.96	1156.79
2942.84	1118.31
2944.73	1082.9
2946.61	1040.76
2948.49	1021.81
2950.37	997.803
2952.25	969.886
2954.13	947.216
2956.01	923.029
2957.89	895.97
2959.77	871.356
2961.64	837.095
2963.52	800.381
2965.4	775.315
2967.27	739.62
2969.15	709.338
2971.03	675.382
2972.9	640.589
2974.77	602.607
2976.65	561.962
2978.52	522.386
2980.4	489.751
2982.27	448.478
2984.14	412.199
2986.01	375.543
2987.88	335.135
2989.75	306.493
2991.62	278.899
2993.49	256.077
2995.36	231.28
2997.23	218.022
2999.1	197.141
3000.96	181.53
3002.83	151.651
3004.7	136.289
3006.56	120.762
3008.43	97.1895
3010.29	84.4774
3012.16	72.0054
3014.02	61.0516
3015.89	47.2766
3017.75	44.0436
3019.61	38.7277
3021.47	33.0818
3023.34	41.925
3025.2	40.6104
3027.06	54.2709
3028.92	52.7297
3030.78	63.6452
3032.64	65.4726
3034.5	73.995
3036.35	74.2798
3038.21	78.0881
3040.07	92.0713
3041.93	94.9027
3043.78	91.1336
3045.64	113.887
3047.5	131.529
3049.35	137.269
3051.2	134.477
3053.06	139.597
3054.91	137.246
3056.76	138.069
3058.62	121.435
3060.47	101.156
3062.32	73.4185
3064.17	65.3209
3066.02	58.1405
3067.87	53.4984
3069.72	43.9307
3071.57	45.3788
3073.42	39.0438
3075.27	32.4701
3077.11	39.6915
3078.96	37.0656
3080.81	31.881
3082.66	27.889
3084.5	18.1803
3086.35	30.3461
3088.19	15.4444
3090.04	21.6736
3091.88	22.621
3093.73	15.7639
3095.57	25.8039
3097.41	16.4223
3099.25	39.1898
3101.09	23.7438
3102.94	29.2186
3104.78	36.3874
3106.61	13.0294
3108.46	21.6639
3110.29	17.915
3112.14	20.305
3113.97	23.8533
3115.81	20.8315
3117.65	39.7561
3119.49	50.0892
3121.32	44.9663
3123.16	31.7546
3124.99	29.035
3126.83	15.8501
3128.66	30.7186
3130.5	36.2835
3132.33	27.8688
3134.16	26.8043
3136	36.701
3137.83	36.459
3139.66	25.8192
3141.49	28.7487
3143.32	32.1916
3145.15	37.4538
3146.98	32.9957
3148.81	29.3203
3150.64	34.9269
3152.47	51.1093
3154.29	36.6385
3156.12	50.0633
3157.95	40.1022
3159.78	34.2732
3161.6	39.3271
3163.43	44.8111
3165.25	36.0895
3167.08	54.2094
3168.9	47.1687
3170.73	23.4206
3172.55	28.5705
3174.37	32.5898
3176.19	37.1967
3178.02	39.2082
3179.84	37.1033
3181.66	43.6856
3183.48	54.6842
3185.3	34.5465
3187.12	43.0333
3188.94	63.9889
3190.75	47.9139
3192.57	50.1429
3194.39	54.513
3196.21	19.9887
3198.02	32.181
3199.84	57.8112
3201.66	65.3597
3203.47	58.9494
3205.29	69.6971
3207.1	51.5245
3208.92	39.6982
3210.73	75.4921
3212.54	84.8625
3214.35	67.7343
3216.17	60.6844
3217.98	56.735
3219.79	41.0552
3221.6	69.8052
3223.41	86.5648
3225.22	85.095
3227.03	81.8079
3228.84	58.3583
3230.65	59.6518
3232.46	80.0797
3234.26	67.7812
3236.07	77.8348
3237.88	71.5067
3239.68	84.587
3241.49	66.8661
3243.29	95.641
3245.1	75.7035
3246.9	93.6571
3248.7	75.7633
3250.51	98.167
3252.31	104.165
3254.11	120.869
3255.91	97.6402
3257.72	120.096
3259.52	115.6
3261.32	99.8781
3263.12	120.825
3264.92	101.298
3266.72	120.789
3268.51	130.547
3270.31	129.06
3272.11	139.64
3273.91	129.838
3275.7	127.998
3277.5	98.7214
3279.3	128.71
3281.09	137.376
3282.89	123.777
3284.68	132.135
3286.47	129.626
3288.27	127.924
3290.06	133.899
3291.86	134.714
3293.65	134.862
3295.44	114.976
3297.23	101.348
3299.02	134.651
3300.81	120.334
3302.6	106.657
3304.39	118.989
3306.18	122.45
3307.97	107.277
3309.76	129.408
3311.54	107.904
3313.33	112.669
3315.12	110.95
3316.91	122.029
3318.69	86.6804
3320.48	102.58
3322.26	122.273
3324.04	92.2794
3325.83	84.8117
3327.61	87.7736
3329.4	97.9315
3331.18	109.219
3332.96	99.2223
3334.74	108.265
3336.52	108.089
3338.31	96.7724
3340.08	96.6611
3341.87	111.656
3343.64	99.101
3345.42	97.3137
3347.2	78.2744
3348.98	115.646
3350.76	56.4593
3352.54	82.6867
3354.31	99.4641
3356.09	105.483
3357.86	80.769
3359.64	59.2899
3361.42	71.9434
3363.19	84.9514
3364.96	79.4745
3366.74	88.8069
3368.51	77.1373
3370.28	55.8242
3372.05	56.9124
3373.83	43.2896
3375.6	55.5926
3377.37	64.0729
3379.14	60.1795
3380.91	73.968
3382.68	46.861
3384.45	62.5143
3386.22	65.7856
3387.98	57.8153
3389.75	49.989
3391.52	39.7874
3393.29	43.4482
3395.05	38.9077
3396.82	48.8552
3398.58	40.7736
3400.35	66.7104
3402.11	65.4853
3403.88	44.1469
3405.64	60.4351
3407.41	46.2939
3409.17	45.829
3410.93	58.1109
3412.69	45.284
3414.45	50.9637
3416.21	41.1276
3417.98	39.2251
3419.74	49.8547
3421.5	73.4181
3423.25	39.3301
3425.01	49.4974
3426.77	49.355
3428.53	57.978
3430.29	49.0265
3432.04	70.342
3433.8	58.3077
3435.56	56.6399
3437.31	30.4868
3439.07	48.8277
3440.82	64.8678
3442.58	44.5569
3444.33	69.4945
3446.09	80.5672
3447.84	75.7373
3449.59	61.4737
3451.34	73.5748
3453.09	67.9283
3454.85	68.7787
3456.6	68.5694
3458.35	80.3834
3460.1	70.342
3461.85	54.6135
3463.6	84.7676
3465.34	76.0804
3467.09	83.1881
3468.84	68.8535
3470.59	82.8582
3472.33	68.6125
3474.08	93.4913
3475.83	87.8588
3477.57	92.5866
3479.32	70.3127
3481.06	54.9396
3482.81	71.286
3484.55	71.618
3486.29	78.2122
3488.04	79.319
3489.78	59.8165
3491.52	48.0635
3493.26	64.4723
3495	68.9001
3496.74	61.1846
3498.49	74.0755
3500.22	77.6561
3501.96	74.9326
3503.7	64.571
3505.44	50.7955
3507.18	83.2938
3508.92	100.108
3510.65	70.2184
3512.39	61.2582
3514.12	72.9754
3515.86	87.1219
3517.6	75.6933
3519.33	56.1528
3521.07	50.3035
3522.8	60.2266
3524.53	58.9796
3526.27	58.6565
3528	72.6359
3529.73	74.7158
3531.47	81.4753
3533.2	75.4701
3534.93	69.476
3536.66	76.6892
3538.39	47.7447
3540.12	60.9627
3541.85	38.72
3543.58	56.9883
3545.31	57.1335
3547.03	47.9739
3548.76	64.8373
3550.49	66.3329
3552.22	65.3046
3553.94	76.3217
3555.67	57.6604
3557.39	63.6397
3559.12	58.8736
3560.84	65.9107
3562.57	56.2353
3564.29	62.7601
3566.01	56.5513
3567.74	54.2157
3569.46	50.5678
3571.18	69.6832
3572.9	65.0828
3574.62	59.8953
3576.34	66.3957
3578.06	68.3401
3579.78	56.0457
3581.5	66.9496
3583.22	56.463
3584.94	54.888
3586.66	48.4267
3588.38	43.2957
3590.09	52.5335
3591.81	58.2025
3593.53	59.1174
3595.24	53.4057
3596.96	56.6137
3598.67	55.9447
3600.39	61.4064
3602.1	52.529
3603.81	55.2028
3605.53	50.6356
3607.24	41.4099
3608.95	44.587
3610.67	49.3601
3612.38	39.9962
3614.09	42.373
3615.8	52.1769
3617.51	44.6271
3619.22	46.8952
3620.93	43.4162
3622.64	45.4958
3624.35	30.9841
3626.05	32.6289
3627.76	37.5187
3629.47	42.2994
3631.18	40.4158
3632.88	41.4255
3634.59	37.1395
3636.29	29.4071
3638	25.035
3639.7	32.6785
3641.41	27.2338
3643.11	22.6891
3644.81	46.6131
3646.52	13.4925
3648.22	21.0343
3649.92	19.6015
3651.63	16.0709
3653.32	22.4172
3655.03	27.6304
3656.73	15.4513
3658.43	17.357
3660.13	24.2129
3661.83	25.2162
3663.53	21.2888
3665.22	23.0626
3666.92	22.4072
3668.62	17.4787
3670.32	18.5352
3672.01	18.9101
3673.71	23.8002
3675.41	16.0587
3677.1	26.1864
3678.8	15.7164
3680.49	16.6837
3682.18	17.048
3683.88	19.3037
3685.57	27.3458
3687.26	28.0574
3688.96	21.837
3690.65	19.8164
3692.34	24.0727
3694.03	22.2046
3695.72	20.6812
3697.41	16.9072
3699.1	13.6976
3700.79	17.0581
3702.48	22.6354
3704.17	26.3102
3705.86	28.2031
3707.54	21.7614
3709.23	20.8741
3710.92	22.9566
3712.61	25.3056
3714.29	24.5561
3715.98	21.7361
3717.66	19.7372
3719.35	20.2805
3721.03	20.9698
3722.72	22.5064
3724.4	24.5917
3726.08	23.5036
3727.77	21.9902
3729.45	21.9923
3731.13	23.8975
3732.81	23.1983
3734.49	23.9967
3736.17	22.602
3737.85	23.7471
3739.53	21.9209
3741.21	21.5636
3742.89	25.1268
3744.57	24.9768
3746.25	21.0242
3747.93	21.1973
3749.6	19.763
3751.28	22.2736
3752.96	27.227
3754.63	26.236
3756.31	27.9285
3757.98	24.3468
3759.66	20.7944
3761.33	18.4467
3763.01	21.3502
3764.68	20.1958
3766.35	17.1639
3768.03	17.1931
3769.7	16.2541
3771.37	16.5702
3773.04	17.4712
3774.71	20.8404
3776.38	20.0996
3778.05	17.6869
3779.72	18.6114
3781.39	19.1865
3783.06	16.4213
3784.73	16.3962
3786.4	19.2517
3788.07	15.2953
3789.73	14.2134
3791.4	13.6677
3793.07	16.536
3794.73	16.5664
3796.4	14.9634
3798.06	10.786
3799.73	12.4485
3801.39	13.7376
3803.06	14.2664
3804.72	13.9799
3806.38	13.6281
3808.05	9.0518
3809.71	14.112
3811.37	12.8329
3813.03	10.0802
3814.69	7.52684
3816.35	10.9956
3818.01	12.114
3819.67	13.6799
3821.33	10.1836
3822.99	7.13183
3824.65	7.27259
3826.31	5.42078
3827.97	4.32193
3829.62	6.68434
3831.28	6.44968
3832.94	4.10119
3834.6	2.99959
3836.25	2.96245
3837.91	1.8192
3839.56	-0.516693
3841.22	-0.0433706
3842.87	-3.04688
3844.52	-0.520465
3846.18	-3.53621
3847.83	-0.838777
3849.48	-1.24994
3851.13	-1.33728
3852.79	-8.93684
3854.44	-6.20784
3856.09	-6.99531
3857.74	-6.97256
3859.39	-14.1298
3861.04	-15.8978
3862.69	-17.625

## Sheet: Figure 4a
Raman shift(cm-1)	intensity
	hela
608.796	97.6312
611.314	101.256
613.832	118.48
616.349	165.085
618.865	236.312
621.381	281.605
623.896	265.499
626.41	208.354
628.923	143.184
631.436	83.2502
633.948	38.9156
636.459	13.3775
638.97	-8.15025
641.48	-29.4247
643.989	-52.3172
646.498	-79.8129
649.006	-108.595
651.513	-130.886
654.02	-146.096
656.525	-157.272
659.031	-166.756
661.535	-168.189
664.039	-158.191
666.542	-145.951
669.044	-137.264
671.546	-131.774
674.047	-131.374
676.547	-126.017
679.047	-118.752
681.545	-119.074
684.044	-119.965
686.541	-119.282
689.038	-117.188
691.534	-109.281
694.03	-93.0452
696.524	-74.2308
699.018	-60.0362
701.512	-52.5147
704.004	-48.69
706.496	-42.9091
708.988	-27.9406
711.478	-6.9518
713.968	20.7447
716.457	52.3593
718.946	69.5022
721.434	72.5094
723.921	70.0439
726.407	67.9934
728.893	59.8866
731.378	52.5735
733.863	57.7388
736.346	76.1129
738.829	104.767
741.312	147.002
743.793	205.571
746.274	268.089
748.755	326.858
751.234	362.385
753.713	368.097
756.191	362.274
758.669	360.054
761.146	358.879
763.622	350.111
766.097	341.504
768.572	340.932
771.046	349.823
773.52	366.19
775.992	393.844
778.464	436.293
780.936	481.44
783.407	519.175
785.877	546.742
788.346	561.509
790.814	567.458
793.282	566.039
795.75	562.406
798.216	560.876
800.682	555.121
803.147	544.9
805.612	534.232
808.076	525.302
810.539	521.818
813.001	523.959
815.463	522.826
817.924	513.001
820.385	505.194
822.845	503.353
825.304	507.114
827.762	512.382
830.22	515.792
832.677	510.612
835.133	504.24
837.589	506.697
840.044	515.752
842.498	524.65
844.952	541.416
847.405	575.451
849.857	613.57
852.309	646.513
854.76	670.556
857.21	684.635
859.659	695.484
862.108	716.055
864.557	744.911
867.004	779.642
869.451	815.882
871.897	847.258
874.343	883.532
876.787	936.768
879.232	992.835
881.675	1037.99
884.118	1079.3
886.56	1134.04
889.002	1196.99
891.442	1260.04
893.882	1322.29
896.322	1380
898.761	1430.44
901.199	1483.49
903.636	1533.73
906.073	1569.67
908.509	1599.1
910.944	1623.28
913.379	1637.28
915.813	1644.75
918.246	1647.59
920.679	1645.18
923.111	1635.21
925.542	1619.58
927.973	1597.65
930.403	1581.54
932.832	1564.92
935.261	1542.83
937.689	1516.77
940.116	1492.08
942.543	1465.15
944.969	1438.55
947.394	1408.79
949.819	1383.42
952.243	1364.39
954.666	1347.49
957.089	1330.9
959.511	1312.07
961.932	1288.13
964.352	1258.03
966.772	1227.02
969.192	1193.76
971.61	1158.54
974.028	1127.97
976.445	1108.41
978.862	1089.49
981.278	1072.66
983.693	1052.94
986.108	1031.81
988.522	1010.43
990.935	1001.83
993.348	1047.37
995.759	1226.58
998.171	1575.4
1000.58	1947.96
1002.99	2085.75
1005.4	1894.76
1007.81	1539.6
1010.22	1211.48
1012.62	976.458
1015.03	820.668
1017.44	716.108
1019.84	654.138
1022.25	630.991
1024.65	649.584
1027.05	716.891
1029.46	805.618
1031.86	866.048
1034.26	866.624
1036.66	814.276
1039.06	744.205
1041.46	687.672
1043.86	653.785
1046.26	633.724
1048.65	615.71
1051.05	599.757
1053.45	596.527
1055.84	610.646
1058.24	633.715
1060.63	650.292
1063.02	654.618
1065.42	666.344
1067.81	672.957
1070.2	677.468
1072.59	685.043
1074.98	692.05
1077.37	696.979
1079.76	699.55
1082.15	700.608
1084.53	699.413
1086.92	694.236
1089.31	688.697
1091.69	686.383
1094.08	682.443
1096.46	666.766
1098.84	644.678
1101.23	611.04
1103.61	570.958
1105.99	528.903
1108.37	484.213
1110.75	442.479
1113.13	408.167
1115.51	385.931
1117.89	379.17
1120.26	388.208
1122.64	411.934
1125.02	435.082
1127.39	444.559
1129.77	432.416
1132.14	388.312
1134.52	331.05
1136.89	273.015
1139.26	211.541
1141.63	167.492
1144	147.839
1146.37	147.011
1148.74	163.882
1151.11	188.978
1153.48	218.664
1155.85	235.687
1158.22	225.301
1160.58	194.964
1162.95	165.419
1165.31	145.39
1167.68	134.22
1170.04	136.637
1172.4	148.025
1174.77	162.002
1177.13	173.828
1179.49	181.416
1181.85	183.863
1184.21	172.504
1186.57	157.812
1188.93	151.312
1191.28	154.637
1193.64	167.574
1196	179.773
1198.35	186.712
1200.71	193.636
1203.06	199.877
1205.42	203.152
1207.77	192.898
1210.12	167.812
1212.48	138.447
1214.83	110.542
1217.18	88.822
1219.53	81.071
1221.88	86.8805
1224.23	108.3
1226.57	135.115
1228.92	159.28
1231.27	180.919
1233.62	201.301
1235.96	221.926
1238.31	241.313
1240.65	261.97
1242.99	286.548
1245.34	312.664
1247.68	337.425
1250.02	357.418
1252.36	372.908
1254.7	388.185
1257.04	397.508
1259.38	405.815
1261.72	415.382
1264.06	421.858
1266.39	423.121
1268.73	416.512
1271.07	406.964
1273.4	395.467
1275.74	380.899
1278.07	366.554
1280.4	361.924
1282.74	360.147
1285.07	357.315
1287.4	364.905
1289.73	386.492
1292.06	417.763
1294.39	455.38
1296.72	501.113
1299.05	546.996
1301.37	584.053
1303.7	609.018
1306.03	628.817
1308.35	644.378
1310.68	656.553
1313	661.447
1315.33	658.2
1317.65	649.911
1319.97	643.923
1322.29	634.687
1324.61	618.656
1326.93	606.542
1329.25	604.054
1331.57	611.19
1333.89	624.843
1336.21	638.029
1338.53	648.276
1340.84	649.356
1343.16	635.306
1345.47	604.666
1347.79	561.124
1350.1	511.269
1352.42	466.586
1354.73	426.748
1357.04	394.046
1359.35	372.394
1361.66	357.498
1363.97	342.488
1366.28	327.079
1368.59	311.809
1370.9	297.005
1373.21	289.65
1375.52	290.444
1377.82	288.332
1380.13	276.608
1382.43	259.659
1384.74	247.224
1387.04	245.217
1389.34	249.062
1391.65	257.422
1393.95	271.195
1396.25	287.103
1398.55	300.744
1400.85	311.141
1403.15	322.846
1405.45	334.905
1407.75	348.559
1410.04	362.477
1412.34	373.153
1414.64	382.372
1416.93	393.698
1419.23	408.914
1421.52	428.425
1423.82	450.857
1426.11	473.115
1428.4	501.861
1430.69	545.958
1432.99	613.38
1435.28	706.775
1437.57	805.89
1439.86	896.617
1442.14	975.254
1444.43	1045.79
1446.72	1104.82
1449.01	1139.51
1451.29	1143.73
1453.58	1121.21
1455.86	1083.12
1458.15	1033.24
1460.43	972.588
1462.71	901.451
1465	826.224
1467.28	748.477
1469.56	664.47
1471.84	582.377
1474.12	507.847
1476.4	440.73
1478.68	384.619
1480.96	336.594
1483.23	294.758
1485.51	258.252
1487.79	225.243
1490.06	195.227
1492.34	168.046
1494.61	135.958
1496.88	97.5215
1499.16	61.214
1501.43	31.6384
1503.7	7.52241
1505.97	-6.2082
1508.24	-13.9039
1510.51	-21.5208
1512.78	-26.3806
1515.05	-23.7031
1517.32	-20.0638
1519.59	-20.1557
1521.85	-20.999
1524.12	-23.0722
1526.38	-22.2753
1528.65	-18.9201
1530.91	-17.9693
1533.18	-15.2362
1535.44	-7.04038
1537.7	0.718904
1539.96	8.70602
1542.23	23.1771
1544.49	37.4898
1546.75	47.0213
1549.01	55.0804
1551.26	66.5938
1553.52	83.0156
1555.78	103.958
1558.04	121.651
1560.29	131.099
1562.55	140.632
1564.8	156.09
1567.06	177.895
1569.31	211.012
1571.56	249.25
1573.82	289.977
1576.07	338.271
1578.32	395.311
1580.57	458.934
1582.82	509.016
1585.07	530.686
1587.32	527.125
1589.57	512.126
1591.81	506.267
1594.06	528.671
1596.31	585.025
1598.55	679.688
1600.8	803.718
1603.04	914.216
1605.29	964.848
1607.53	939.182
1609.77	852.631
1612.01	738.832
1614.26	631.892
1616.5	542.598
1618.74	470.339
1620.98	415.883
1623.21	374.34
1625.45	345.827
1627.69	325.288
1629.93	315.086
1632.16	314.163
1634.4	319.995
1636.64	333.784
1638.87	354.25
1641.1	385.843
1643.34	427.079
1645.57	473.483
1647.8	522.862
1650.03	582.47
1652.26	644.157
1654.5	701.12
1656.72	750.494
1658.95	774.678
1661.18	777.408
1663.41	764.167
1665.64	729.763
1667.86	680.584
1670.09	629.44
1672.32	580.809
1674.54	528.558
1676.76	466.026
1678.99	402.727
1681.21	348.424
1683.43	303.67
1685.66	260.594
1687.88	221.074
1690.1	182.774
1692.32	144.981
1694.54	111.816
1696.76	80.2834
1698.97	51.5898
1701.19	28.3277
1703.41	7.51552
1705.62	-10.7704
1707.84	-22.3493
1710.06	-28.9326
1712.27	-33.5885
1714.48	-33.7584
1716.7	-31.6478
1718.91	-29.5743
1721.12	-30.3296
1723.33	-25.5474
1725.54	-16.7508
1727.75	-11.1711
1729.96	-7.80196
1732.17	-3.92439
1734.38	1.77366
1736.59	6.22189
1738.8	5.75841
1741	4.52839
1743.21	3.1807
1745.41	2.48128
1747.62	4.44081
1749.82	8.25586
1752.03	9.41859
1754.23	8.05441
1756.43	8.57782
1758.63	13.4562
1760.84	17.2408
1763.04	17.8798
1765.24	15.9634
1767.44	14.4105
1769.63	12.9618
1771.83	13.3942
1774.03	12.4697
1776.23	11.7172
1778.42	13.4472
1780.62	17.0849
1782.81	17.9998
1785.01	20.0745
1787.2	23.9346
1789.4	27.5787
1791.59	27.0823
1793.78	23.4742
1795.97	21.2089
1798.16	19.3947
1800.35	17.4881
1802.54	18.0975
1804.73	17.8435
1806.92	15.8944
1809.11	15.4127
1811.3	17.9332
1813.48	26.1751
1815.67	33.3457
1817.86	31.8532
1820.04	28.9714
1822.22	28.2026
1824.41	28.7774
1826.59	27.0041
1828.77	20.9914
1830.96	13.5557
1833.14	7.05273
1835.32	4.49457
1837.5	6.40286
1839.68	8.17807
1841.86	8.99128
1844.04	8.35822
1846.21	10.5625
1848.39	13.383
1850.57	15.4361
1852.74	17.8018
1854.92	20.3364
1857.09	20.5286
1859.27	17.5414
1861.44	11.5676
1863.61	9.00294
1865.79	11.9728
1867.96	12.4871
1870.13	11.8483
1872.3	14.3057
1874.47	18.6379
1876.64	21.0415
1878.81	23.1774
1880.98	26.1982
1883.15	28.315
1885.31	28.6652
1887.48	27.6865
1889.65	26.9505
1891.81	28.1061
1893.98	34.1299
1896.14	43.9742
1898.3	52.4716
1900.47	55.3502
1902.63	54.4285
1904.79	55.7412
1906.95	63.3021
1909.11	71.9923
1911.27	77.3435
1913.43	79.5689
1915.59	80.1124
1917.75	81.7522
1919.91	85.9317
1922.06	88.2516
1924.22	86.0454
1926.38	83.851
1928.53	87.7942
1930.69	92.014
1932.84	96.8614
1935	101.152
1937.15	101.351
1939.3	101.37
1941.45	103.252
1943.6	104.641
1945.75	106.275
1947.9	108.458
1950.05	107.055
1952.2	102.644
1954.35	97.8031
1956.5	96.3202
1958.65	98.6462
1960.79	101.084
1962.94	101.792
1965.08	99.9312
1967.23	100.516
1969.37	104.295
1971.52	105.244
1973.66	102.436
1975.8	98.956
1977.94	96.395
1980.09	91.8285
1982.23	85.1839
1984.37	79.2597
1986.51	76.9129
1988.65	77.6771
1990.78	75.2945
1992.92	72.1728
1995.06	72.3882
1997.2	72.6653
1999.33	70.2425
2001.47	66.7358
2003.6	60.7855
2005.74	53.8837
2007.87	48.9838
2010	46.1888
2012.14	43.8325
2014.27	42.1735
2016.4	41.068
2018.53	41.4508
2020.66	44.3584
2022.79	43.0336
2024.92	38.9703
2027.05	38.7788
2029.18	40.6892
2031.3	38.9277
2033.43	34.4562
2035.56	33.236
2037.68	36.9417
2039.81	39.2082
2041.93	40.9531
2044.06	45.1081
2046.18	49.5187
2048.3	47.3806
2050.42	44.2373
2052.55	43.0398
2054.67	46.2333
2056.79	50.8436
2058.91	54.0411
2061.03	59.7352
2063.15	65.021
2065.26	67.2152
2067.38	68.7182
2069.5	70.0261
2071.61	74.409
2073.73	83.2197
2075.85	91.2806
2077.96	101.858
2080.07	119.457
2082.19	140.328
2084.3	163.116
2086.41	188.322
2088.53	218.172
2090.64	246.038
2092.75	269.932
2094.86	284.139
2096.97	286.593
2099.08	278.07
2101.18	262.459
2103.29	249.996
2105.4	243.221
2107.51	243.198
2109.61	256.004
2111.72	280.245
2113.82	310.752
2115.93	351.568
2118.03	397.219
2120.13	434.159
2122.24	449.382
2124.34	439.303
2126.44	406.727
2128.54	362.33
2130.64	319.712
2132.74	278.635
2134.84	236.916
2136.94	204.373
2139.04	183.471
2141.14	163.899
2143.23	147.989
2145.33	141.371
2147.43	141.568
2149.52	143.268
2151.62	144.784
2153.71	149.477
2155.8	157.069
2157.9	164.734
2159.99	173.042
2162.08	181.739
2164.17	189.101
2166.26	190.481
2168.35	180.621
2170.44	160.927
2172.53	140.621
2174.62	124.229
2176.71	110.001
2178.8	101.648
2180.88	102.844
2182.97	106.955
2185.06	112.013
2187.14	125.248
2189.23	142.906
2191.31	163.877
2193.39	190.869
2195.48	228.043
2197.56	276.954
2199.64	334.273
2201.72	400.615
2203.8	468.908
2205.88	524.133
2207.96	553.456
2210.04	542.806
2212.12	488.058
2214.2	407.629
2216.27	325.083
2218.35	251.294
2220.43	187.709
2222.5	139.07
2224.58	100.121
2226.65	70.0585
2228.73	49.0057
2230.8	29.2141
2232.87	15.1362
2234.94	11.6099
2237.02	12.1178
2239.09	16.2489
2241.16	20.671
2243.23	22.7079
2245.3	24.2457
2247.37	26.695
2249.43	29.3677
2251.5	27.1876
2253.57	23.3743
2255.64	23.0103
2257.7	24.6578
2259.77	24.8461
2261.83	23.7427
2263.9	24.6865
2265.96	26.3906
2268.02	25.4126
2270.09	24.423
2272.15	28.1157
2274.21	33.4862
2276.27	39.4453
2278.33	44.4754
2280.39	46.814
2282.45	45.536
2284.51	42.6982
2286.57	43.3088
2288.63	44.3806
2290.68	39.8306
2292.74	36.5501
2294.8	40.626
2296.85	44.8818
2298.91	49.6613
2300.96	54.4028
2303.02	56.6148
2305.07	57.9724
2307.12	59.5662
2309.17	61.3349
2311.23	57.9228
2313.28	50.8391
2315.33	46.3444
2317.38	44.0721
2319.43	44.5026
2321.48	43.7178
2323.52	40.7496
2325.57	41.9931
2327.62	46.8922
2329.67	51.7687
2331.71	51.0704
2333.76	47.1565
2335.8	46.041
2337.85	47.2782
2339.89	45.2404
2341.94	39.6833
2343.98	34.0611
2346.02	28.1267
2348.06	21.5414
2350.1	17.6884
2352.14	15.1097
2354.18	12.8181
2356.22	10.6167
2358.26	7.9234
2360.3	7.92476
2362.34	7.14555
2364.38	3.14511
2366.41	-0.444653
2368.45	-1.72281
2370.49	0.45914
2372.52	5.52473
2374.56	9.47925
2376.59	10.6856
2378.62	9.33233
2380.66	6.19077
2382.69	3.23511
2384.72	-1.7606
2386.75	-6.36025
2388.78	-5.97957
2390.81	-5.97777
2392.84	-4.9944
2394.87	-2.80201
2396.9	-2.43837
2398.93	-2.06022
2400.96	-3.72159
2402.98	-6.5779
2405.01	-7.08127
2407.04	-1.86218
2409.06	6.97686
2411.09	15.9536
2413.11	17.3798
2415.13	18.1628
2417.16	23.3381
2419.18	23.7804
2421.2	20.7345
2423.22	19.0696
2425.25	18.5953
2427.27	18.0623
2429.29	16.3134
2431.31	13.7412
2433.32	12.1592
2435.34	13.4432
2437.36	16.2973
2439.38	17.9872
2441.39	21.3686
2443.41	26.7757
2445.43	30.1868
2447.44	33.1831
2449.46	35.3744
2451.47	37.0588
2453.48	38.9967
2455.5	39.0867
2457.51	40.3696
2459.52	41.9052
2461.53	40.0396
2463.54	36.4387
2465.55	37.9318
2467.56	40.6337
2469.57	43.1142
2471.58	50.7876
2473.59	57.0298
2475.6	57.9425
2477.6	54.8376
2479.61	52.1997
2481.62	47.1878
2483.62	41.5196
2485.63	38.3828
2487.63	38.1196
2489.64	40.357
2491.64	42.4096
2493.64	42.4124
2495.64	40.1113
2497.65	37.8811
2499.65	35.7094
2501.65	34.0992
2503.65	30.4763
2505.65	25.7128
2507.65	22.5764
2509.64	24.3501
2511.64	27.7431
2513.64	29.0174
2515.64	31.5393
2517.63	31.5409
2519.63	27.4185
2521.62	19.2007
2523.62	10.135
2525.61	7.7976
2527.61	8.1552
2529.6	9.67198
2531.59	10.615
2533.59	8.93231
2535.58	9.66044
2537.57	8.29486
2539.56	5.06674
2541.55	5.59984
2543.54	9.36578
2545.53	12.2779
2547.52	13.1529
2549.5	14.0239
2551.49	13.7285
2553.48	15.0019
2555.46	17.491
2557.45	21.3544
2559.44	27.5267
2561.42	32.1662
2563.4	33.9065
2565.39	35.0284
2567.37	36.5193
2569.35	36.0885
2571.34	33.4951
2573.32	31.1799
2575.3	31.179
2577.28	33.3884
2579.26	37.5973
2581.24	40.2883
2583.22	44.1239
2585.2	49.5679
2587.17	53.4118
2589.15	56.5608
2591.13	56.2565
2593.1	48.2086
2595.08	36.8493
2597.06	32.3555
2599.03	32.9658
2601	34.0379
2602.98	32.3186
2604.95	32.0689
2606.92	33.6385
2608.9	34.9672
2610.87	36.6097
2612.84	38.7073
2614.81	42.771
2616.78	44.7813
2618.75	43.141
2620.72	42.8531
2622.69	45.8524
2624.65	47.4657
2626.62	45.9478
2628.59	45.7093
2630.55	48.6557
2632.52	51.3424
2634.49	49.8247
2636.45	47.8326
2638.41	45.7117
2640.38	43.0239
2642.34	47.4689
2644.3	54.6163
2646.27	55.0478
2648.23	51.1072
2650.19	50.8953
2652.15	51.0182
2654.11	48.2501
2656.07	48.2129
2658.03	50.5253
2659.99	49.1544
2661.95	44.1579
2663.9	40.112
2665.86	37.5845
2667.82	36.1745
2669.77	35.4216
2671.73	37.8328
2673.68	38.744
2675.64	38.2045
2677.59	37.6602
2679.55	37.3551
2681.5	36.8697
2683.45	36.4459
2685.4	34.7758
2687.35	31.8296
2689.3	28.8083
2691.25	26.2085
2693.2	25.0048
2695.15	24.2401
2697.1	27.4162
2699.05	32.6085
2701	35.4665
2702.95	37.0931
2704.89	39.6768
2706.84	46.6616
2708.78	54.1222
2710.73	56.8569
2712.67	55.4685
2714.62	56.2432
2716.56	63.2434
2718.51	70.855
2720.45	76.8594
2722.39	80.9719
2724.33	81.0824
2726.27	79.1128
2728.21	79.2281
2730.15	79.4056
2732.09	76.9002
2734.03	72.7283
2735.97	66.6132
2737.91	60.6283
2739.85	58.4339
2741.78	58.2063
2743.72	57.9012
2745.66	55.4396
2747.59	46.7172
2749.53	35.8963
2751.46	29.2753
2753.39	27.6409
2755.33	27.0859
2757.26	23.8044
2759.19	23.8888
2761.13	26.2369
2763.06	27.5535
2764.99	28.5524
2766.92	26.2565
2768.85	24.1341
2770.78	20.3264
2772.71	20.3023
2774.63	21.6539
2776.56	19.5275
2778.49	15.4531
2780.42	10.0023
2782.34	7.38451
2784.27	9.2942
2786.19	11.495
2788.12	14.5857
2790.04	18.6038
2791.97	19.2948
2793.89	22.3716
2795.81	27.2091
2797.74	30.2526
2799.66	35.1125
2801.58	39.3002
2803.5	41.3502
2805.42	46.0153
2807.34	50.4035
2809.26	55.7268
2811.18	62.9687
2813.1	73.5432
2815.01	85.7245
2816.93	99.9959
2818.85	120.232
2820.76	139.654
2822.68	158.77
2824.59	184.204
2826.51	213.946
2828.42	241.672
2830.34	272.022
2832.25	310.172
2834.16	358.863
2836.08	422.208
2837.99	503.286
2839.9	606.499
2841.81	740.916
2843.72	904.13
2845.63	1084.89
2847.54	1264.05
2849.45	1424.63
2851.36	1548.82
2853.26	1626.06
2855.17	1670.81
2857.08	1704.87
2858.98	1738.2
2860.89	1781.46
2862.79	1838.43
2864.7	1909.74
2866.6	1997.48
2868.51	2098.91
2870.41	2208.83
2872.31	2315.12
2874.22	2400.39
2876.12	2467.98
2878.02	2528.69
2879.92	2586.93
2881.82	2645.88
2883.72	2701.96
2885.62	2749.4
2887.52	2798.17
2889.42	2848.35
2891.31	2897.3
2893.21	2948.48
2895.11	2999.73
2897	3041.63
2898.9	3075.3
2900.8	3107.78
2902.69	3138.99
2904.58	3174.18
2906.48	3213.54
2908.37	3263.14
2910.26	3332.77
2912.16	3414.82
2914.05	3499.97
2915.94	3598.25
2917.83	3713.42
2919.72	3822.76
2921.61	3928.41
2923.5	4033.44
2925.39	4134.35
2927.28	4216.7
2929.17	4287.27
2931.05	4341.08
2932.94	4379.52
2934.83	4408.94
2936.71	4413.12
2938.6	4381.09
2940.48	4313.95
2942.37	4215.54
2944.25	4086.27
2946.14	3937.38
2948.02	3781.27
2949.9	3623.77
2951.78	3482.94
2953.66	3361.35
2955.55	3256.16
2957.43	3174.61
2959.31	3104.23
2961.19	3037.4
2963.07	2984.41
2964.94	2926.16
2966.82	2860.31
2968.7	2805.4
2970.58	2752.97
2972.45	2695.75
2974.33	2636.71
2976.21	2570.98
2978.08	2500.15
2979.96	2425.23
2981.83	2341.24
2983.7	2248.56
2985.58	2150.31
2987.45	2051.9
2989.32	1949.54
2991.19	1843.99
2993.07	1747.13
2994.94	1663.75
2996.81	1584.15
2998.68	1510.76
3000.55	1441.04
3002.42	1369.13
3004.28	1302.77
3006.15	1243.08
3008.02	1188.31
3009.89	1136.96
3011.75	1089.55
3013.62	1044.2
3015.48	998.292
3017.35	949.761
3019.21	909.153
3021.08	871.638
3022.94	839.895
3024.81	823.858
3026.67	820.25
3028.53	825.723
3030.39	838.49
3032.25	857.165
3034.11	871.647
3035.97	884.27
3037.83	901.693
3039.69	919.814
3041.55	947.638
3043.41	984.26
3045.27	1033.77
3047.13	1096.35
3048.98	1169.04
3050.84	1234.07
3052.7	1281.64
3054.55	1313.5
3056.41	1326.73
3058.26	1326.22
3060.11	1321.07
3061.97	1299.04
3063.82	1249.84
3065.67	1175.16
3067.53	1083.34
3069.38	989.64
3071.23	896.858
3073.08	799.024
3074.93	699.595
3076.78	611.124
3078.63	541.645
3080.48	482.067
3082.33	433.114
3084.17	393.916
3086.02	360.098
3087.87	327.079
3089.71	295.937
3091.56	272.118
3093.41	248.795
3095.25	224.381
3097.1	206.271
3098.94	188.284
3100.78	173.613
3102.63	160.874
3104.47	153.982
3106.31	140.493
3108.15	122.635
3109.99	108.199
3111.84	106.478
3113.68	108.838
3115.52	95.6898
3117.36	87.76
3119.19	77.3105
3121.03	56.031
3122.87	44.1684
3124.71	32.4367
3126.54	26.1261
3128.38	25.861
3130.22	24.8923
3132.05	25.5252
3133.89	26.9069
3135.72	15.7466
3137.56	3.27507
3139.39	-4.30317
3141.22	-16.4652
3143.06	-22.2568
3144.89	-22.4082
3146.72	-31.7213
3148.55	-30.4798
3150.38	-23.2816
3152.21	-29.7967
3154.04	-40.4562
3155.87	-39.2262
3157.7	-36.6779
3159.53	-32.5486
3161.36	-28.7804
3163.19	-20.6301
3165.01	-11.4498
3166.84	-4.26187
3168.67	-8.6277
3170.49	-13.2848
3172.32	-19.7127
3174.14	-25.7574
3175.97	-31.3806
3177.79	-35.8494
3179.61	-35.6872
3181.44	-30.8436
3183.26	-30.6961
3185.08	-31.0679
3186.9	-29.5196
3188.72	-24.1388
3190.55	-13.1725
3192.37	-3.41038
3194.19	2.74098
3196	14.2452
3197.82	24.4956
3199.64	27.1571
3201.46	30.5136
3203.28	36.6648
3205.09	36.9193
3206.91	39.115
3208.73	38.6084
3210.54	29.5424
3212.36	30.0755
3214.17	45.4131
3215.99	58.0579
3217.8	64.7315
3219.61	71.2914
3221.43	70.314
3223.24	71.4489
3225.05	87.3443
3226.86	97.2108
3228.67	98.033
3230.48	93.7741
3232.29	89.2922
3234.1	90.6726
3235.91	103.545
3237.72	113.76
3239.53	120.69
3241.34	120.161
3243.14	111.438
3244.95	112.732
3246.76	133.022
3248.56	146.365
3250.37	149.321
3252.17	156.42
3253.98	163.875
3255.78	167.538
3257.59	175.38
3259.39	180.185
3261.19	186.799
3262.99	191.907
3264.8	204.801
3266.6	223.262
3268.4	240.904
3270.2	250.55
3272	263.759
3273.8	270.984
3275.6	278.616
3277.4	288.283
3279.19	293.66
3280.99	307.085
3282.79	319.656
3284.59	331.269
3286.38	342.853
3288.18	342.651
3289.97	340.821
3291.77	346.832
3293.56	368.939
3295.36	383.343
3297.15	386.329
3298.95	386.76
3300.74	384.423
3302.53	386.348
3304.32	384.186
3306.11	384.244
3307.9	385.641
3309.7	377.998
3311.49	378.649
3313.27	389.9
3315.06	389.254
3316.85	395.746
3318.64	407.292
3320.43	409.789
3322.22	409.886
3324	408.331
3325.79	400.278
3327.58	400.667
3329.36	410.206
3331.15	410.483
3332.93	407.596
3334.71	422.254
3336.5	436.95
3338.28	434.275
3340.06	435.489
3341.85	443.713
3343.63	457.453
3345.41	466.549
3347.19	467.866
3348.97	470.681
3350.75	475.616
3352.53	471.027
3354.31	482.712
3356.09	507.17
3357.87	517.105
3359.65	513.701
3361.42	520.316
3363.2	525.575
3364.98	513.516
3366.75	520.578
3368.53	533.783
3370.31	531.538
3372.08	523.558
3373.85	509.449
3375.63	514.947
3377.4	536.61
3379.18	549.476
3380.95	551.554
3382.72	547.231
3384.49	538.153
3386.26	530.163
3388.03	522.486
3389.8	528.17
3391.57	535.712
3393.34	541.418
3395.11	539.311
3396.88	540.012
3398.65	553.604
3400.42	565.087
3402.19	563.882
3403.95	557.841
3405.72	552.756
3407.48	549.598
3409.25	545.153
3411.02	539.272
3412.78	538.609
3414.54	547.052
3416.31	536.616
3418.07	522.952
3419.83	520.393
3421.6	515.599
3423.36	521.048
3425.12	524.796
3426.88	518.729
3428.64	512.345
3430.4	501.554
3432.16	489.822
3433.92	486.504
3435.68	478.124
3437.44	458.069
3439.2	447.636
3440.96	446.515
3442.71	440.978
3444.47	436.056
3446.23	431.969
3447.98	423.403
3449.74	402.513
3451.49	381.488
3453.25	375.795
3455	369.083
3456.76	362.939
3458.51	365.05
3460.26	360.966
3462.01	345.806
3463.77	329
3465.52	324.153
3467.27	314.671
3469.02	300.382
3470.77	288.842
3472.52	280.338
3474.27	259.998
3476.02	247.063
3477.77	236.233
3479.52	219.491
3481.26	207.267
3483.01	192.433
3484.76	183.775
3486.5	174.729
3488.25	169.135
3490	157.372
3491.74	143.686
3493.49	126.167
3495.23	109.583
3496.97	100.913
3498.72	94.6399
3500.46	82.4644
3502.2	71.6862
3503.94	51.5136
3505.69	32.3771
3507.43	27.6506
3509.17	29.6965
3510.91	22.9252
3512.65	24.1294
3514.39	24.9544
3516.13	20.4882
3517.87	3.29453
3519.6	-6.4263
3521.34	2.15074
3523.08	4.85523
3524.82	-8.04004
3526.55	-17.926
3528.29	-17.4827
3530.02	-11.4531
3531.76	-14.747
3533.49	-34.5951
3535.23	-46.2354
3536.96	-41.9284
3538.7	-36.9611
3540.43	-36.977
3542.16	-24.1584
3543.9	-16.771
3545.63	-15.5753
3547.36	-18.1998
3549.09	-20.8692
3550.82	-25.9969
3552.55	-33.465
3554.28	-36.0571
3556.01	-42.7637
3557.74	-43.1341
3559.47	-39.9153
3561.19	-34.6665
3562.92	-22.3098
3564.65	-16.3653
3566.38	-13.9837
3568.1	-12.0363
3569.83	-11.0833
3571.55	-7.51484
3573.28	-5.91095
3575	-5.06266
3576.73	-4.82974
3578.45	-1.2506
3580.18	-2.48461
3581.9	-4.86775
3583.62	-7.40415
3585.34	-1.84598
3587.07	1.26396
3588.79	3.33787
3590.51	8.79651
3592.23	15.477
3593.95	19.4881
3595.67	23.2457
3597.39	21.3806
3599.11	16.5554
3600.82	10.0345
3602.54	9.01227
3604.26	11.587
3605.98	18.8851
3607.69	26.0485
3609.41	27.0411
3611.13	28.0578
3612.84	30.4657
3614.56	30.6263
3616.27	24.9566
3617.99	19.531
3619.7	13.9962
3621.41	11.4547
3623.13	15.1676
3624.84	19.8664
3626.55	15.1175
3628.26	12.9186
3629.97	14.9494
3631.68	13.4686
3633.39	6.14645
3635.1	4.92247
3636.81	6.25618
3638.52	2.96328
3640.23	2.21302
3641.94	3.83828
3643.65	6.70003
3645.36	8.19691
3647.06	8.74073
3648.77	7.91976
3650.48	4.84425
3652.18	7.48236
3653.89	15.0288
3655.59	17.5121
3657.3	26.5668
3659	35.7934
3660.71	33.9768
3662.41	39.0792
3664.11	47.5916
3665.82	55.7884
3667.52	72.9478
3669.22	84.614
3670.92	89.9673
3672.62	104.557
3674.32	123.058
3676.02	139.648
3677.72	152.484
3679.42	166.258
3681.12	179.701
3682.82	190.783
3684.52	204.756
3686.21	220.27
3687.91	230.658
3689.61	239.688
3691.31	251.71
3693	259.41
3694.7	268.732
3696.39	277.568
3698.09	286.787
3699.78	299.236
3701.48	310.896
3703.17	316.239
3704.86	321.017
3706.56	328.841
3708.25	333.115
3709.94	334.566
3711.63	335.877
3713.32	338.627
3715.01	343.305
3716.7	349.748
3718.39	356.575
3720.08	357.852
3721.77	355.009
3723.46	354.481
3725.15	355.233
3726.84	356.29
3728.53	354.205
3730.21	350.067
3731.9	347.314
3733.59	346.186
3735.27	343.827
3736.96	343.486
3738.64	344.079
3740.33	342.13
3742.01	338.547
3743.7	334.641
3745.38	332.258
3747.06	328.631
3748.75	323.038
3750.43	317.341
3752.11	312.381
3753.79	306.239
3755.47	301.989
3757.15	298.743
3758.83	292.67
3760.51	284.584
3762.19	275.504
3763.87	265.972
3765.55	261.333
3767.23	262.246
3768.91	259.284
3770.58	250.482
3772.26	240.451
3773.94	230.172
3775.61	221.918
3777.29	215.413
3778.97	204.689
3780.64	194.042
3782.32	188.179
3783.99	182.919
3785.66	177.508
3787.34	174.357
3789.01	172.048
3790.68	167.669
3792.36	160.844
3794.03	153.357
3795.7	142.186
3797.37	129.65
3799.04	119.585
3800.71	110.913
3802.38	100.722
3804.05	90.3536
3805.72	82.4594
3807.39	77.051
3809.06	70.7078
3810.73	61.7561
3812.39	52.1392
3814.06	42.6155
3815.73	34.1029
3817.39	27.2771
3819.06	20.1139
3820.73	11.1345
3822.39	2.09425
3824.06	-4.56082
3825.72	-10.7134
3827.38	-20.2704
3829.05	-30.8608
3830.71	-36.266
3832.37	-39.6482
3834.04	-45.7785
3835.7	-56.5125
3837.36	-67.8544
3839.02	-77.88
3840.68	-88.4212
3842.34	-100.135
3844	-109.805
3845.66	-118.861
3847.32	-127.712
3848.98	-134.36
3850.64	-140.787
3852.3	-148.488
3853.96	-157.701
3855.61	-167.957
3857.27	-177.667
3858.93	-184.62
3860.58	-189.9
3862.24	-195.947
3863.9	-203.198
3865.55	-211.717
3867.21	-223.079
3868.86	-229.553
3870.51	-234.886
3872.17	-243.486
3873.82	-253.201
3875.47	-261.549
3877.13	-266.723

## Sheet: Figure 4b-d
	2092 cm-1			2118 cm-1				2207 cm-1

[truncated: 29 more sheets: Figure 4e-h, Figure 4i, Figure 4j-l, Figure 4m, Figure 5b, Figure 5c-f, Figure 6b, Figure 6c, Figure 6d, Figure 6e, Figure 6f-k, Supplememtary Figue 1, Supplementary Figure 2, Supplementary Figure 3, Sepplementary Figure 4, Supplementary Figure 5, Supplementary Figure 6, Supplementary Figure 7, Supplementary Figure 8, Supplementary Figure 9 …]
